# Supplementary material for: Crystal structure of cis-1-(2-methyl-1,2,3,4-tetra­hydro­quinolin-4-yl)azepan-2-one
Source: Acta Crystallogr Sect E Struct Rep Online. 2014 Aug 9;70(Pt 9):o981–2. doi: 10.1107/S1600536814017826 (PMC4186183; doi:10.1107/S1600536814017826)
Supplement: Supplementary file 1 [file e-70-0o981-sup1.cif]

##############################################################################
#                                                                            #
# This CIF contains the data in a paper accepted for publication in          #
# Acta Crystallographica Section E. It conforms to the requirements of       #
# Notes for Authors for Acta Crystallographica Section E, and has been       #
# peer reviewed under the auspices of the IUCr Commission on Journals.       #
#                                                                            #
# Full details of the Crystallographic Information File format               #
# are given in the paper "The Crystallographic Information File (CIF):       #
# a New Standard Archive File for Crystallography" by S. R. Hall, F. H.      #
# Allen and I. D. Brown [Acta Cryst. (1991), A47, 655-685].                  #
#                                                                            #
# The current version of the core CIF dictionary is obtainable from          #
# ftp://ftp.iucr.org/pub/cif_core.dic.                                       #
#                                                                            #
# Software is freely available for graphical display of the structure(s)     #
# in this CIF. For information consult the CIF software page                 #
# http://www.iucr.org/resources/cif/software.                                #
#                                                                            #
# This file may be used for bona fide research purposes within the           #
# scientific community so long as proper attribution is given to the journal # 
# article from which it was obtained.                                        #
#                                                                            #
##############################################################################
data_global
_audit_creation_method     'PLATON <TABLE ACC> option'
_journal_date_recd_electronic     2014-07-24
_journal_date_accepted     2014-08-02
_journal_name_full     'Acta Crystallographica, Section E'
_journal_year     2014
_journal_volume     70
_journal_issue      9
_journal_page_first     o981
_journal_page_last     o982
_journal_paper_category     HO
_journal_paper_doi     10.1107/S1600536814017826
_journal_coeditor_code     XU5808
_publ_contact_author_name     'Dr Lokanath, N.K.'
_publ_contact_author_address
;
Department of Studies in Physics
University of Mysore
Manasagangotri
Mysore 570 006
India
;
_publ_contact_author_email     'lokanath@physics.uni-mysore.ac.in'
_publ_contact_author_fax     '+91 821 2419610'
_publ_contact_author_phone     '+91 821 2419333'
_publ_section_title
;
Crystal structure of
<i>cis</i>-1-(2-methyl-1,2,3,4-tetrahydroquinolin-4-yl)azepan-2-one
;
loop_
    _publ_author_name
    _publ_author_address
    'Pradeep, P. S.'
;
Department of Chemistry,
Kuvempu University,
Jnanasahyadri,
Shankaraghatta 577 451, India
;
    'Naveen, S.'
;
Institution of Excellence,
University of Mysore,
Manasagangotri,
Mysore 570 006, India
;
    'Kumara, M. N.'
;
Department of Chemistry,
Yuvaraja's College,
University of Mysore,
Mysore 570 005, India
;
    'Mahadevan, K. M.'
;
Department of Chemistry,
Kuvempu University,
Jnanasahyadri,
Shankaraghatta 577 451, India
;
    'Lokanath, N. K.'
;
Department of Studies in Physics,
University of Mysore,
Manasagangotri,
Mysore 570 006, India
;
data_I
_database_code_depnum_ccdc_archive 'CCDC 1017682'
_chemical_name_systematic
;
1-(2-Methyl-1,2,3,4-tetrahydroquinolin-4-yl)azepan-2-one
;
_chemical_formula_moiety     'C16 H22 N2 O'
_chemical_formula_sum     'C16 H22 N2 O'
_chemical_formula_iupac     'C16 H22 N2 O'
_chemical_formula_weight     258.36
_symmetry_cell_setting     monoclinic
_symmetry_space_group_name_H-M     'P 21/n'
_symmetry_space_group_name_Hall     '-P 2yn'
loop_
    _symmetry_equiv_pos_site_id
    _symmetry_equiv_pos_as_xyz
    1 x,y,z
    2 1/2-x,1/2+y,1/2-z
    3 -x,-y,-z
    4 1/2+x,1/2-y,1/2+z
_cell_length_a     9.1640(17)
_cell_length_b     13.1687(18)
_cell_length_c     11.988(2)
_cell_angle_alpha     90
_cell_angle_beta     96.825(11)
_cell_angle_gamma     90
_cell_volume     1436.4(4)
_cell_formula_units_Z     4
_cell_measurement_reflns_used     2343
_cell_measurement_theta_min     6.67
_cell_measurement_theta_max     64.78
_cell_measurement_temperature     296
_cell_special_details
;
;
_exptl_crystal_description     'block'
_exptl_crystal_colour     'colorless'
_exptl_crystal_size_max     0.23
_exptl_crystal_size_mid     0.22
_exptl_crystal_size_min     0.21
_exptl_crystal_size_rad     ?
_exptl_crystal_density_diffrn     1.195
_exptl_crystal_density_meas     ?
_exptl_crystal_density_method     'Not Measured'
_exptl_crystal_F_000     560
_exptl_absorpt_coefficient_mu     0.586
_exptl_absorpt_correction_type     multi-scan
_exptl_absorpt_process_details     '(SADABS; Bruker, 2013)'
_exptl_absorpt_correction_T_min     0.874
_exptl_absorpt_correction_T_max     0.884
_exptl_special_details
;
;
_diffrn_ambient_temperature     296
_diffrn_radiation_type     'CuK\a'
_diffrn_radiation_wavelength     1.54178
_diffrn_radiation_source     'Bruker MicroStar microfocus rotating anode'
_diffrn_radiation_monochromator     'Helios multilayer optics'
_diffrn_measurement_device_type     'Bruker X8 Proteum'
_diffrn_measurement_method     '\f and \w scans'
_diffrn_detector_area_resol_mean     18.4
_diffrn_reflns_number     7903
_diffrn_reflns_av_R_equivalents     0.0279
_diffrn_reflns_av_sigmaI/netI     0.0278
_diffrn_reflns_theta_min     6.67
_diffrn_reflns_theta_max     64.78
_diffrn_reflns_theta_full     64.78
_diffrn_measured_fraction_theta_max     0.964
_diffrn_measured_fraction_theta_full     0.964
_diffrn_reflns_limit_h_min     -10
_diffrn_reflns_limit_h_max     10
_diffrn_reflns_limit_k_min     -15
_diffrn_reflns_limit_k_max     4
_diffrn_reflns_limit_l_min     -14
_diffrn_reflns_limit_l_max     13
_diffrn_reflns_reduction_process
;
;
_refine_special_details
;
Refinement on <i>F</i>^2^ for ALL reflections except those flagged by the user
for potential systematic errors. Weighted <i>R</i>-factors <i>wR</i> and all
goodnesses of fit <i>S</i> are based on <i>F</i>^2^, conventional
<i>R</i>-factors <i>R</i> are based on <i>F</i>, with <i>F</i> set to zero for
negative <i>F</i>^2^. The observed criterion of <i>F</i>^2^ > \s(<i>F</i>^2^)
is used only for calculating -<i>R</i>-factor-obs <i>etc</i>. and is not
relevant to the choice of reflections for refinement. <i>R</i>-factors based
on <i>F</i>^2^ are statistically about twice as large as those based on
<i>F</i>, and <i>R</i>-factors based on ALL data will be even larger.
;
_reflns_number_total     2343
_reflns_number_gt     2106
_reflns_threshold_expression     I>2\s(I)
_refine_ls_structure_factor_coef     Fsqd
_refine_ls_matrix_type     full
_refine_ls_R_factor_all     0.0537
_refine_ls_R_factor_gt     0.0493
_refine_ls_wR_factor_gt     0.1349
_refine_ls_wR_factor_ref     0.1392
_refine_ls_goodness_of_fit_ref     1.060
_refine_ls_restrained_S_all     1.060
_refine_ls_number_reflns     2343
_refine_ls_number_parameters     173
_refine_ls_number_restraints     0
_refine_ls_number_constraints     ?
_refine_ls_hydrogen_treatment     constr
_refine_ls_weighting_scheme     calc
_refine_ls_weighting_details
         'calc w=1/[\s^2^(Fo^2^)+(0.0671P)^2^+0.4283P] where P=(Fo^2^+2Fc^2^)/3'
_atom_sites_solution_hydrogens     geom
_atom_sites_solution_primary     direct
_atom_sites_solution_secondary     difmap
_refine_ls_shift/su_max     0.000
_refine_ls_shift/su_mean     0.000
_refine_diff_density_max     0.342
_refine_diff_density_min     -0.362
_refine_ls_extinction_method     'none'
loop_
    _atom_type_symbol
    _atom_type_description
    _atom_type_scat_dispersion_real
    _atom_type_scat_dispersion_imag
    _atom_type_scat_source
    C C 0.0181 0.0091 ' International Tables Vol C Tables 4.2.6.8 and 6.1.1.4'
    H H 0.0000 0.0000 ' International Tables Vol C Tables 4.2.6.8 and 6.1.1.4'
    N N 0.0311 0.0180 ' International Tables Vol C Tables 4.2.6.8 and 6.1.1.4'
    O O 0.0492 0.0322 ' International Tables Vol C Tables 4.2.6.8 and 6.1.1.4'
_computing_data_collection     'APEX2 (Bruker, 2013)'
_computing_cell_refinement     'SAINT (Bruker, 2013)'
_computing_data_reduction     'SAINT (Bruker, 2013)'
_computing_structure_solution     'SHELXS97 (Sheldrick, 2008)'
_computing_structure_refinement     'SHELXL97 (Sheldrick, 2008)'
_computing_molecular_graphics     'Mercury (Macrae <i>et al.</i>, 2008)'
_computing_publication_material     'Mercury (Macrae <i>et al.</i>, 2008)'
loop_
    _atom_site_type_symbol
    _atom_site_label
    _atom_site_fract_x
    _atom_site_fract_y
    _atom_site_fract_z
    _atom_site_U_iso_or_equiv
    _atom_site_thermal_displace_type
    _atom_site_calc_flag
    _atom_site_refinement_flags
    _atom_site_occupancy
    _atom_site_disorder_assembly
    _atom_site_disorder_group
    O O19 0.20029(15) 0.75502(10) 0.32245(11) 0.0661(5) Uani d . 1.000 . .
    N N1 0.53573(16) 0.85016(11) -0.01036(12) 0.0538(5) Uani d . 1.000 . .
    N N12 0.28345(14) 0.90157(10) 0.25474(10) 0.0438(4) Uani d . 1.000 . .
    C C2 0.60480(18) 0.82217(14) 0.10008(15) 0.0511(6) Uani d . 1.000 . .
    C C3 0.52791(17) 0.87701(14) 0.18769(14) 0.0497(5) Uani d . 1.000 . .
    C C4 0.36664(17) 0.84597(12) 0.17675(13) 0.0421(5) Uani d . 1.000 . .
    C C5 0.29631(17) 0.85491(12) 0.05626(13) 0.0439(5) Uani d . 1.000 . .
    C C6 0.1450(2) 0.86076(16) 0.03030(16) 0.0593(6) Uani d . 1.000 . .
    C C7 0.0790(2) 0.86425(19) -0.07861(17) 0.0718(8) Uani d . 1.000 . .
    C C8 0.1649(3) 0.86264(17) -0.16454(16) 0.0700(7) Uani d . 1.000 . .
    C C9 0.3153(2) 0.85678(14) -0.14226(15) 0.0605(7) Uani d . 1.000 . .
    C C10 0.38380(19) 0.85289(12) -0.03180(14) 0.0459(5) Uani d . 1.000 . .
    C C11 0.7676(2) 0.84612(19) 0.1097(2) 0.0743(8) Uani d . 1.000 . .
    C C13 0.28372(19) 1.01269(13) 0.25122(14) 0.0514(6) Uani d . 1.000 . .
    C C14 0.3621(2) 1.06237(15) 0.35552(17) 0.0640(7) Uani d . 1.000 . .
    C C15 0.2718(3) 1.06735(17) 0.45383(18) 0.0770(8) Uani d . 1.000 . .
    C C16 0.2169(3) 0.96542(17) 0.49058(17) 0.0720(8) Uani d . 1.000 . .
    C C17 0.1190(2) 0.90829(16) 0.40028(17) 0.0627(7) Uani d . 1.000 . .
    C C18 0.20364(18) 0.84820(14) 0.32180(13) 0.0486(6) Uani d . 1.000 . .
    H H1 0.58880 0.86510 -0.06260 0.0640 Uiso c R 1.000 . .
    H H2 0.59290 0.74890 0.10990 0.0610 Uiso c R 1.000 . .
    H H3A 0.53550 0.94980 0.17750 0.0600 Uiso c R 1.000 . .
    H H3B 0.57490 0.86010 0.26220 0.0600 Uiso c R 1.000 . .
    H H4 0.36380 0.77400 0.19710 0.0510 Uiso c R 1.000 . .
    H H6 0.08640 0.86240 0.08850 0.0710 Uiso c R 1.000 . .
    H H7 -0.02280 0.86770 -0.09380 0.0860 Uiso c R 1.000 . .
    H H8 0.12120 0.86550 -0.23860 0.0840 Uiso c R 1.000 . .
    H H9 0.37220 0.85540 -0.20150 0.0730 Uiso c R 1.000 . .
    H H11A 0.81160 0.80920 0.05330 0.1120 Uiso c R 1.000 . .
    H H11B 0.81330 0.82670 0.18280 0.1120 Uiso c R 1.000 . .
    H H11C 0.78080 0.91760 0.09920 0.1120 Uiso c R 1.000 . .
    H H13A 0.18280 1.03640 0.24060 0.0620 Uiso c R 1.000 . .
    H H13B 0.33020 1.03440 0.18670 0.0620 Uiso c R 1.000 . .
    H H14A 0.38960 1.13080 0.33670 0.0770 Uiso c R 1.000 . .
    H H14B 0.45190 1.02500 0.37870 0.0770 Uiso c R 1.000 . .
    H H15A 0.33110 1.09830 0.51720 0.0920 Uiso c R 1.000 . .
    H H15B 0.18770 1.11120 0.43340 0.0920 Uiso c R 1.000 . .
    H H16A 0.16270 0.97610 0.55430 0.0860 Uiso c R 1.000 . .
    H H16B 0.30120 0.92320 0.51580 0.0860 Uiso c R 1.000 . .
    H H17A 0.05640 0.86230 0.43620 0.0750 Uiso c R 1.000 . .
    H H17B 0.05600 0.95660 0.35650 0.0750 Uiso c R 1.000 . .
loop_
    _atom_site_aniso_label
    _atom_site_aniso_U_11
    _atom_site_aniso_U_22
    _atom_site_aniso_U_33
    _atom_site_aniso_U_12
    _atom_site_aniso_U_13
    _atom_site_aniso_U_23
    O19 0.0806(9) 0.0577(9) 0.0692(9) -0.0120(7) 0.0477(7) -0.0006(6)
    N1 0.0525(8) 0.0624(9) 0.0526(8) 0.0030(7) 0.0321(7) 0.0032(7)
    N12 0.0447(7) 0.0501(8) 0.0406(7) 0.0023(6) 0.0221(6) 0.0023(6)
    C2 0.0446(9) 0.0534(10) 0.0599(10) 0.0014(7) 0.0254(8) 0.0009(8)
    C3 0.0411(8) 0.0607(10) 0.0501(9) -0.0022(7) 0.0173(7) -0.0045(8)
    C4 0.0419(8) 0.0472(9) 0.0412(8) -0.0003(7) 0.0212(6) 0.0003(7)
    C5 0.0441(9) 0.0469(9) 0.0436(9) -0.0039(7) 0.0179(7) -0.0008(7)
    C6 0.0468(10) 0.0805(13) 0.0529(10) -0.0060(9) 0.0161(8) 0.0002(9)
    C7 0.0567(11) 0.0964(16) 0.0609(12) -0.0073(11) 0.0017(9) 0.0001(11)
    C8 0.0819(14) 0.0791(14) 0.0470(10) -0.0082(11) 0.0000(10) -0.0047(9)
    C9 0.0812(14) 0.0618(11) 0.0424(9) -0.0068(9) 0.0238(9) -0.0057(8)
    C10 0.0555(9) 0.0415(9) 0.0448(9) -0.0023(7) 0.0227(7) -0.0012(7)
    C11 0.0451(10) 0.0932(16) 0.0900(15) 0.0016(10) 0.0301(10) -0.0044(12)
    C13 0.0576(10) 0.0523(10) 0.0480(9) 0.0097(8) 0.0219(8) 0.0091(7)
    C14 0.0803(13) 0.0496(11) 0.0641(12) 0.0029(9) 0.0170(10) -0.0019(9)
    C15 0.1127(18) 0.0636(13) 0.0579(12) 0.0138(12) 0.0233(12) -0.0091(10)
    C16 0.0985(16) 0.0738(14) 0.0498(11) 0.0185(12) 0.0348(10) -0.0001(9)
    C17 0.0607(11) 0.0735(13) 0.0616(11) 0.0111(9) 0.0388(9) 0.0080(10)
    C18 0.0454(9) 0.0591(11) 0.0454(9) 0.0002(7) 0.0225(7) 0.0031(7)
_geom_special_details
;
Bond distances, angles <i>etc</i>. have been calculated using the rounded
fractional coordinates. All su's are estimated from the variances of the
(full) variance-covariance matrix. The cell e.s.d.'s are taken into account in
the estimation of distances, angles and torsion angles
;
loop_
    _geom_bond_atom_site_label_1
    _geom_bond_atom_site_label_2
    _geom_bond_site_symmetry_1
    _geom_bond_site_symmetry_2
    _geom_bond_distance
    _geom_bond_publ_flag
    O19 C18 . . 1.228(2) n
    N1 C2 . . 1.446(2) n
    N1 C10 . . 1.386(2) n
    N12 C4 . . 1.470(2) n
    N12 C13 . . 1.464(2) n
    N12 C18 . . 1.347(2) n
    N1 H1 . . 0.8600 no
    C2 C11 . . 1.516(3) no
    C2 C3 . . 1.516(2) no
    C3 C4 . . 1.524(2) no
    C4 C5 . . 1.515(2) no
    C5 C6 . . 1.387(2) no
    C5 C10 . . 1.400(2) no
    C6 C7 . . 1.373(3) no
    C7 C8 . . 1.369(3) no
    C8 C9 . . 1.375(3) no
    C9 C10 . . 1.397(2) no
    C13 C14 . . 1.515(3) no
    C14 C15 . . 1.520(3) no
    C15 C16 . . 1.517(3) no
    C16 C17 . . 1.521(3) no
    C17 C18 . . 1.512(3) no
    C2 H2 . . 0.9800 no
    C3 H3A . . 0.9700 no
    C3 H3B . . 0.9700 no
    C4 H4 . . 0.9800 no
    C6 H6 . . 0.9300 no
    C7 H7 . . 0.9300 no
    C8 H8 . . 0.9300 no
    C9 H9 . . 0.9300 no
    C11 H11A . . 0.9600 no
    C11 H11B . . 0.9600 no
    C11 H11C . . 0.9600 no
    C13 H13A . . 0.9700 no
    C13 H13B . . 0.9700 no
    C14 H14A . . 0.9700 no
    C14 H14B . . 0.9700 no
    C15 H15A . . 0.9700 no
    C15 H15B . . 0.9700 no
    C16 H16A . . 0.9700 no
    C16 H16B . . 0.9700 no
    C17 H17A . . 0.9700 no
    C17 H17B . . 0.9700 no
loop_
    _geom_angle_atom_site_label_1
    _geom_angle_atom_site_label_2
    _geom_angle_atom_site_label_3
    _geom_angle_site_symmetry_1
    _geom_angle_site_symmetry_2
    _geom_angle_site_symmetry_3
    _geom_angle
    _geom_angle_publ_flag
    C2 N1 C10 . . . 119.82(14) n
    C4 N12 C13 . . . 118.48(12) n
    C4 N12 C18 . . . 118.62(13) n
    C13 N12 C18 . . . 122.79(14) n
    C2 N1 H1 . . . 120.00 no
    C10 N1 H1 . . . 120.00 no
    C3 C2 C11 . . . 112.49(16) no
    N1 C2 C3 . . . 108.91(14) n
    N1 C2 C11 . . . 109.66(16) n
    C2 C3 C4 . . . 109.79(14) no
    N12 C4 C5 . . . 111.95(13) n
    C3 C4 C5 . . . 111.08(13) no
    N12 C4 C3 . . . 112.50(13) n
    C6 C5 C10 . . . 118.62(15) no
    C4 C5 C6 . . . 121.27(15) no
    C4 C5 C10 . . . 120.05(14) no
    C5 C6 C7 . . . 122.08(17) no
    C6 C7 C8 . . . 119.17(19) no
    C7 C8 C9 . . . 120.51(18) no
    C8 C9 C10 . . . 120.89(17) no
    N1 C10 C5 . . . 120.90(15) n
    N1 C10 C9 . . . 120.33(16) n
    C5 C10 C9 . . . 118.75(16) no
    N12 C13 C14 . . . 114.22(14) n
    C13 C14 C15 . . . 114.23(16) no
    C14 C15 C16 . . . 114.64(18) no
    C15 C16 C17 . . . 114.77(18) no
    C16 C17 C18 . . . 113.52(17) no
    N12 C18 C17 . . . 116.96(16) n
    O19 C18 N12 . . . 122.76(16) n
    O19 C18 C17 . . . 120.27(16) n
    N1 C2 H2 . . . 109.00 no
    C3 C2 H2 . . . 109.00 no
    C11 C2 H2 . . . 109.00 no
    C2 C3 H3A . . . 110.00 no
    C2 C3 H3B . . . 110.00 no
    C4 C3 H3A . . . 110.00 no
    C4 C3 H3B . . . 110.00 no
    H3A C3 H3B . . . 108.00 no
    N12 C4 H4 . . . 107.00 no
    C3 C4 H4 . . . 107.00 no
    C5 C4 H4 . . . 107.00 no
    C5 C6 H6 . . . 119.00 no
    C7 C6 H6 . . . 119.00 no
    C6 C7 H7 . . . 120.00 no
    C8 C7 H7 . . . 120.00 no
    C7 C8 H8 . . . 120.00 no
    C9 C8 H8 . . . 120.00 no
    C8 C9 H9 . . . 120.00 no
    C10 C9 H9 . . . 120.00 no
    C2 C11 H11A . . . 109.00 no
    C2 C11 H11B . . . 109.00 no
    C2 C11 H11C . . . 109.00 no
    H11A C11 H11B . . . 110.00 no
    H11A C11 H11C . . . 110.00 no
    H11B C11 H11C . . . 109.00 no
    N12 C13 H13A . . . 109.00 no
    N12 C13 H13B . . . 109.00 no
    C14 C13 H13A . . . 109.00 no
    C14 C13 H13B . . . 109.00 no
    H13A C13 H13B . . . 108.00 no
    C13 C14 H14A . . . 109.00 no
    C13 C14 H14B . . . 109.00 no
    C15 C14 H14A . . . 109.00 no
    C15 C14 H14B . . . 109.00 no
    H14A C14 H14B . . . 108.00 no
    C14 C15 H15A . . . 109.00 no
    C14 C15 H15B . . . 109.00 no
    C16 C15 H15A . . . 109.00 no
    C16 C15 H15B . . . 109.00 no
    H15A C15 H15B . . . 108.00 no
    C15 C16 H16A . . . 109.00 no
    C15 C16 H16B . . . 109.00 no
    C17 C16 H16A . . . 109.00 no
    C17 C16 H16B . . . 109.00 no
    H16A C16 H16B . . . 108.00 no
    C16 C17 H17A . . . 109.00 no
    C16 C17 H17B . . . 109.00 no
    C18 C17 H17A . . . 109.00 no
    C18 C17 H17B . . . 109.00 no
    H17A C17 H17B . . . 108.00 no
loop_
    _geom_torsion_atom_site_label_1
    _geom_torsion_atom_site_label_2
    _geom_torsion_atom_site_label_3
    _geom_torsion_atom_site_label_4
    _geom_torsion_site_symmetry_1
    _geom_torsion_site_symmetry_2
    _geom_torsion_site_symmetry_3
    _geom_torsion_site_symmetry_4
    _geom_torsion
    _geom_torsion_publ_flag
    C10 N1 C2 C3 . . . . -44.6(2) no
    C10 N1 C2 C11 . . . . -168.08(16) no
    C2 N1 C10 C5 . . . . 16.6(2) no
    C2 N1 C10 C9 . . . . -165.36(16) no
    C13 N12 C4 C3 . . . . 56.10(18) no
    C13 N12 C4 C5 . . . . -69.81(17) no
    C18 N12 C4 C3 . . . . -127.62(15) no
    C18 N12 C4 C5 . . . . 106.48(16) no
    C4 N12 C13 C14 . . . . -113.04(16) no
    C18 N12 C13 C14 . . . . 70.8(2) no
    C4 N12 C18 O19 . . . . 1.8(2) no
    C4 N12 C18 C17 . . . . -179.65(14) no
    C13 N12 C18 O19 . . . . 177.93(15) no
    C13 N12 C18 C17 . . . . -3.5(2) no
    N1 C2 C3 C4 . . . . 60.77(18) no
    C11 C2 C3 C4 . . . . -177.44(16) no
    C2 C3 C4 N12 . . . . -176.30(13) no
    C2 C3 C4 C5 . . . . -49.92(18) no
    N12 C4 C5 C6 . . . . -33.7(2) no
    N12 C4 C5 C10 . . . . 149.10(14) no
    C3 C4 C5 C6 . . . . -160.41(16) no
    C3 C4 C5 C10 . . . . 22.4(2) no
    C4 C5 C6 C7 . . . . -176.99(19) no
    C10 C5 C6 C7 . . . . 0.2(3) no
    C4 C5 C10 N1 . . . . -4.7(2) no
    C4 C5 C10 C9 . . . . 177.21(15) no
    C6 C5 C10 N1 . . . . 178.05(16) no
    C6 C5 C10 C9 . . . . 0.0(2) no
    C5 C6 C7 C8 . . . . -0.5(3) no
    C6 C7 C8 C9 . . . . 0.5(3) no
    C7 C8 C9 C10 . . . . -0.3(3) no
    C8 C9 C10 N1 . . . . -178.00(17) no
    C8 C9 C10 C5 . . . . 0.1(3) no
    N12 C13 C14 C15 . . . . -79.6(2) no
    C13 C14 C15 C16 . . . . 56.7(3) no
    C14 C15 C16 C17 . . . . -59.5(3) no
    C15 C16 C17 C18 . . . . 83.3(2) no
    C16 C17 C18 O19 . . . . 112.4(2) no
    C16 C17 C18 N12 . . . . -66.2(2) no
loop_
    _geom_hbond_atom_site_label_D
    _geom_hbond_atom_site_label_H
    _geom_hbond_atom_site_label_A
    _geom_hbond_site_symmetry_A
    _geom_hbond_distance_DH
    _geom_hbond_distance_HA
    _geom_hbond_distance_DA
    _geom_hbond_angle_DHA
    _geom_hbond_publ_flag
    N1 H1 O19 4_564 0.86 2.40 2.988(2) 126 yes
    C14 H14A O19 2_555 0.97 2.57 3.320(2) 134 yes
_iucr_refine_instructions_details
;
TITL 2014_June_YCM_Kumar_C3R_0m in P2(1)/n
CELL 1.54178 9.1640 13.1687 11.9878 90.000 96.825 90.000
ZERR 4.00 0.0017 0.0018 0.0023 0.000 0.011 0.000
LATT 1
SYMM -x+1/2, y+1/2, -z+1/2
SFAC  C   H   O   N
UNIT   64   88   4   8
ACTA
L.S. 4
BOND $H
FMAP 2
OMIT 1 1 0
OMIT 2 1 0
PLAN 20
WGHT    0.067100    0.428300
FVAR       1.36297
MOLE   1
N1    4    0.535729    0.850159   -0.010363    11.00000    0.05250    0.06242 =
         0.05256    0.00320    0.03214    0.00299
AFIX  43
H1    2    0.588775    0.865074   -0.062614    11.00000   -1.20000
AFIX   0
C2    1    0.604798    0.822167    0.100078    11.00000    0.04456    0.05340 =
         0.05985    0.00092    0.02539    0.00139
AFIX  13
H2    2    0.592902    0.748874    0.109912    11.00000   -1.20000
AFIX   0
C3    1    0.527914    0.877008    0.187694    11.00000    0.04113    0.06072 =
         0.05010   -0.00454    0.01733   -0.00222
AFIX  23
H3A   2    0.535473    0.949806    0.177463    11.00000   -1.20000
H3B   2    0.574852    0.860140    0.262205    11.00000   -1.20000
AFIX   0
C4    1    0.366637    0.845973    0.176750    11.00000    0.04192    0.04721 =
         0.04122    0.00030    0.02116   -0.00029
AFIX  13
H4    2    0.363807    0.773993    0.197135    11.00000   -1.20000
AFIX   0
C5    1    0.296308    0.854908    0.056258    11.00000    0.04409    0.04693 =
         0.04358   -0.00075    0.01789   -0.00392
C6    1    0.144997    0.860756    0.030295    11.00000    0.04679    0.08050 =
         0.05288    0.00023    0.01607   -0.00604
AFIX  43
H6    2    0.086383    0.862360    0.088501    11.00000   -1.20000
AFIX   0
C7    1    0.078975    0.864252   -0.078612    11.00000    0.05672    0.09640 =
         0.06089    0.00006    0.00173   -0.00735
AFIX  43
H7    2   -0.022810    0.867672   -0.093827    11.00000   -1.20000
AFIX   0
C8    1    0.164949    0.862637   -0.164545    11.00000    0.08188    0.07911 =
         0.04704   -0.00469   -0.00001   -0.00820
AFIX  43
H8    2    0.121234    0.865524   -0.238569    11.00000   -1.20000
AFIX   0
C9    1    0.315305    0.856785   -0.142261    11.00000    0.08117    0.06179 =
         0.04239   -0.00573    0.02381   -0.00685
AFIX  43
H9    2    0.372243    0.855398   -0.201497    11.00000   -1.20000
AFIX   0
C10   1    0.383799    0.852890   -0.031799    11.00000    0.05550    0.04148 =
         0.04481   -0.00121    0.02271   -0.00232
C11   1    0.767556    0.846122    0.109704    11.00000    0.04515    0.09322 =
         0.09004   -0.00437    0.03011    0.00158
AFIX 137
H11A  2    0.811597    0.809213    0.053276    11.00000   -1.50000
H11B  2    0.813328    0.826684    0.182783    11.00000   -1.50000
H11C  2    0.780847    0.917645    0.099151    11.00000   -1.50000
AFIX   0
N12   4    0.283453    0.901565    0.254737    11.00000    0.04465    0.05006 =
         0.04064    0.00233    0.02209    0.00225
C13   1    0.283719    1.012688    0.251224    11.00000    0.05757    0.05234 =
         0.04802    0.00909    0.02187    0.00966
AFIX  23
H13A  2    0.182803    1.036392    0.240609    11.00000   -1.20000
H13B  2    0.330225    1.034448    0.186675    11.00000   -1.20000
AFIX   0
C14   1    0.362121    1.062371    0.355519    11.00000    0.08034    0.04959 =
         0.06407   -0.00190    0.01703    0.00294
AFIX  23
H14A  2    0.389648    1.130840    0.336720    11.00000   -1.20000
H14B  2    0.451852    1.025040    0.378733    11.00000   -1.20000
AFIX   0
C15   1    0.271771    1.067347    0.453826    11.00000    0.11270    0.06355 =
         0.05794   -0.00914    0.02332    0.01380
AFIX  23
H15A  2    0.331096    1.098336    0.517188    11.00000   -1.20000
H15B  2    0.187743    1.111152    0.433389    11.00000   -1.20000
AFIX   0
C16   1    0.216912    0.965424    0.490585    11.00000    0.09853    0.07382 =
         0.04985   -0.00014    0.03484    0.01848
AFIX  23
H16A  2    0.162673    0.976145    0.554314    11.00000   -1.20000
H16B  2    0.301160    0.923209    0.515780    11.00000   -1.20000
AFIX   0
C17   1    0.119013    0.908292    0.400279    11.00000    0.06068    0.07350 =
         0.06158    0.00803    0.03885    0.01115
AFIX  23
H17A  2    0.056396    0.862257    0.436198    11.00000   -1.20000
H17B  2    0.056005    0.956593    0.356546    11.00000   -1.20000
AFIX   0
C18   1    0.203636    0.848198    0.321803    11.00000    0.04539    0.05906 =
         0.04536    0.00308    0.02248    0.00017
O19   3    0.200289    0.755017    0.322448    11.00000    0.08059    0.05770 =
         0.06915   -0.00063    0.04772   -0.01200
MOLE   2
MOLE   3
HKLF 4
REM  2014_June_YCM_Kumar_C3R_0m in P2(1)/n
REM R1 =  0.0493 for   2106 Fo > 4sig(Fo)  and  0.0537 for all   2343 data
REM    173 parameters refined using      0 restraints
END
WGHT      0.0671      0.4283
REM Highest difference peak  0.342,  deepest hole -0.362,  1-sigma level  0.032
Q1    1   0.5663  0.8126 -0.0763  11.00000  0.05    0.34
Q2    1   0.5203  0.7780 -0.0070  11.00000  0.05    0.12
Q3    1   0.1725  0.8972  0.3462  11.00000  0.05    0.11
Q4    1   0.3739  0.9286  0.1824  11.00000  0.05    0.11
Q5    1   0.2807  0.9189  0.0486  11.00000  0.05    0.11
Q6    1   0.3399  0.8039  0.2833  11.00000  0.05    0.10
Q7    1  -0.0566  0.9256 -0.0944  11.00000  0.05    0.10
Q8    1   0.2318  0.7953  0.2204  11.00000  0.05    0.10
Q9    1   0.2056  0.6757  0.3246  11.00000  0.05    0.10
Q10   1   0.2660  1.1356  0.4741  11.00000  0.05    0.10
Q11   1   0.3418  0.8559  0.0170  11.00000  0.05    0.10
Q12   1   0.6179  0.8999  0.1130  11.00000  0.05    0.10
Q13   1   0.3248  0.7907 -0.1114  11.00000  0.05    0.09
Q14   1   0.5261  0.9267 -0.0137  11.00000  0.05    0.09
Q15   1   0.1563  0.9256  0.0225  11.00000  0.05    0.09
Q16   1   0.0230  0.8336  0.4014  11.00000  0.05    0.09
Q17   1   0.8089  0.8391  0.0154  11.00000  0.05    0.09
Q18   1   0.1285  1.1021  0.4105  11.00000  0.05    0.08
Q19   1   0.2513  0.7389  0.2444  11.00000  0.05    0.08
Q20   1   0.1422  0.8023  0.2938  11.00000  0.05    0.08
;
