# Supplementary material for: Crystal structure of cis-1-(2-methyl-1,2,3,4-tetra­hydro­quinolin-4-yl)azepan-2-one
Source: Acta Crystallogr Sect E Struct Rep Online. 2014 Aug 9;70(Pt 9):o981–2. doi: 10.1107/S1600536814017826 (PMC4186183; doi:10.1107/S1600536814017826)
Supplement: Supplementary file 2 [file e-70-0o981-Isup2.hkl]

# 
# h,k,l, Fc-squared, Fo-squared, sigma(Fo-squared) and status flag 
# 
data_I
_shelx_title ' 2014_June_YCM_Kumar_C3R_0m in P2(1)/n' 
_shelx_refln_list_code          4 
_shelx_F_calc_maximum       73.91 
_exptl_crystal_F_000       560.00 
_reflns_d_resolution_high  0.8521 
 
loop_ 
 _symmetry_equiv_pos_as_xyz 
 'x, y, z' 
 '-x+1/2, y+1/2, -z+1/2' 
 '-x, -y, -z' 
 'x-1/2, -y-1/2, z-1/2' 
 
_cell_length_a     9.1640 
_cell_length_b    13.1687 
_cell_length_c    11.9878 
_cell_angle_alpha  90.000 
_cell_angle_beta   96.825 
_cell_angle_gamma  90.000 
 
_shelx_F_squared_multiplier     1.000 
 
loop_ 
 _refln_index_h 
 _refln_index_k 
 _refln_index_l 
 _refln_F_squared_calc 
 _refln_F_squared_meas 
 _refln_F_squared_sigma 
 _refln_observed_status 
   4   0   0       45.23       49.01      1.33 o 
   8   0   0        6.96        4.06      0.42 o 
  10   0   0       28.56       19.24      0.92 o 
   3   1   0        1.69        4.44      0.55 o 
   4   1   0      578.28      647.06     10.61 o 
   5   1   0      189.40      207.54      4.27 o 
   6   1   0       48.18       50.97      0.95 o 
   7   1   0        5.90        5.49      0.30 o 
   8   1   0       32.32       25.64      0.70 o 
   9   1   0       29.38       21.73      0.65 o 
  10   1   0        2.81        2.24      0.55 o 
   0   2   0        6.58       19.54      0.84 o 
   2   2   0      345.68      367.12      6.57 o 
   3   2   0        0.00       18.71      0.94 o 
   4   2   0      236.48      252.16      5.16 o 
   5   2   0     1385.86     1595.27     31.51 o 
   6   2   0        8.66       11.14      0.37 o 
   7   2   0        8.98       11.70      0.42 o 
   8   2   0        4.76        5.83      0.40 o 
   9   2   0       85.12       73.62      1.81 o 
  10   2   0        3.11        2.06      0.37 o 
   1   3   0     1168.91     1244.36     47.15 o 
   2   3   0     1116.47     1070.20     29.42 o 
   3   3   0      200.00      218.11      4.44 o 
   4   3   0      697.28      635.38     25.51 o 
   5   3   0       69.92       81.91      1.61 o 
   6   3   0      122.06      129.40      2.79 o 
   7   3   0       39.72       42.59      1.38 o 
   8   3   0      112.83      125.95      2.89 o 
   9   3   0        9.27        5.58      0.45 o 
  10   3   0        0.53        0.20      0.28 o 
   1   4   0      858.38      815.49     31.02 o 
   2   4   0      149.26      119.40      4.79 o 
   3   4   0        4.24        7.75      0.52 o 
   4   4   0      342.11      339.26      9.46 o 
   5   4   0      364.17      389.09      6.99 o 
   6   4   0        8.64       12.74      0.51 o 
   7   4   0       35.43       34.98      1.02 o 
   8   4   0       13.54       11.57      0.60 o 
   9   4   0        0.51       -0.18      0.28 o 
  10   4   0        0.00        0.34      0.27 o 
   1   5   0       52.58       69.34      4.00 o 
   2   5   0      415.52      436.61     13.65 o 
   3   5   0        3.13        5.33      0.42 o 
   4   5   0     1604.45     1526.61     27.41 o 
   5   5   0      470.79      500.23     10.35 o 
   6   5   0        0.03        0.66      0.63 o 
   7   5   0       25.59       24.08      0.80 o 
   8   5   0       89.84       83.95      2.00 o 
   9   5   0        0.09        0.85      0.40 o 
  10   5   0       16.32       12.47      0.55 o 
   0   6   0     1613.56     1427.93     75.87 o 
   1   6   0     2705.38     2580.39    136.72 o 
   2   6   0       39.23       45.50      1.74 o 
   3   6   0       15.05       16.67      0.52 o 
   4   6   0       38.96       40.84      0.89 o 
   5   6   0      327.08      348.63      7.29 o 
   6   6   0        1.56        1.76      0.31 o 
   7   6   0       41.83       43.66      1.19 o 
   8   6   0        1.01        0.74      0.30 o 
   9   6   0       21.13       20.32      0.72 o 
   1   7   0      182.64      178.06      3.30 o 
   2   7   0       11.95        4.56      0.32 o 
   3   7   0       44.34       37.04      0.92 o 
   4   7   0       12.53       11.58      0.45 o 
   5   7   0        0.68        2.18      0.45 o 
   6   7   0       28.33       30.87      0.91 o 
   7   7   0        5.29        6.50      0.49 o 
   8   7   0       36.80       38.87      1.09 o 
   9   7   0        3.87        1.70      0.30 o 
   0   8   0     1363.32     1187.44     20.92 o 
   1   8   0      137.86      100.52      1.50 o 
   2   8   0       33.89       45.26      0.89 o 
   3   8   0        2.31        4.14      0.44 o 
   4   8   0       57.94       63.91      2.01 o 
   5   8   0      182.50      194.87      4.27 o 
   6   8   0       13.08       14.04      1.06 o 
   7   8   0        3.47        5.00      0.42 o 
   8   8   0       18.75       17.00      0.66 o 
   9   8   0        3.38        2.53      0.56 o 
   1   9   0      154.88      155.92      2.27 o 
   2   9   0        9.10        6.88      0.30 o 
   3   9   0       39.55       44.04      0.92 o 
   4   9   0        4.27       10.30      0.71 o 
   5   9   0      190.26      199.79      5.42 o 
   6   9   0      241.06      261.96      7.04 o 
   7   9   0       63.23       58.06      1.74 o 
   8   9   0        4.31        3.28      0.42 o 
   0  10   0     1552.74     1508.49     26.45 o 
   1  10   0      219.94      237.77      3.26 o 
   2  10   0       72.07       71.12      1.16 o 
   3  10   0        0.17        0.28      0.23 o 
   4  10   0       28.11       26.17      1.12 o 
   5  10   0       13.90       16.94      2.42 o 
   6  10   0       29.18       25.62      1.57 o 
   7  10   0       14.01       11.47      1.01 o 
   1  11   0        4.54        6.54      0.46 o 
   2  11   0        0.13        0.22      0.22 o 
   3  11   0       29.40       30.86      0.86 o 
   4  11   0        5.21        7.01      0.51 o 
   5  11   0        9.10        9.84      0.81 o 
   6  11   0        9.63       11.92      1.07 o 
   7  11   0       23.74       23.78      2.29 o 
   0  12   0       58.11       58.68      1.54 o 
   1  12   0       87.99       85.77      1.34 o 
   2  12   0       59.14       57.68      1.12 o 
   3  12   0       12.91       14.93      0.96 o 
   4  12   0        0.76        0.62      0.36 o 
   5  12   0       65.14       67.35      1.99 o 
   6  12   0        5.00        6.72      1.52 o 
   1  13   0       16.97       17.33      0.82 o 
   2  13   0        1.69        3.10      0.46 o 
   3  13   0       14.74       14.65      0.77 o 
   4  13   0        5.57        4.16      0.57 o 
   5  13   0        1.22        0.56      0.60 o 
   0  14   0       93.64       90.07      3.88 o 
   1  14   0       33.19       25.16      1.97 o 
   2  14   0        4.24        2.93      0.60 o 
   3  14   0        2.41        2.87      0.53 o 
   4  14   0        6.68        3.56      1.03 o 
   1  15   0        1.61        7.47      1.54 o 
  -9   0   1      125.21      108.07      3.07 o 
  -7   0   1       11.44       12.81      0.54 o 
  -5   0   1      249.75      281.37      9.82 o 
  -3   0   1     1179.96     1272.94     35.89 o 
   3   0   1     2179.50     2270.61     76.10 o 
   5   0   1        1.07        2.43      0.29 o 
   7   0   1       36.48       34.62      1.04 o 
   9   0   1       14.76       11.38      0.95 o 
 -10   1   1       11.07       11.79      0.73 o 
  -9   1   1        3.26        2.48      0.29 o 
  -8   1   1       38.54       36.01      0.76 o 
  -7   1   1       29.07       26.50      0.58 o 
  -6   1   1        4.14        4.53      0.25 o 
  -5   1   1     1916.76     2076.58     40.91 o 
  -4   1   1      264.56      283.02      5.16 o 
  -3   1   1     1028.85     1029.02     18.35 o 
  -2   1   1      213.00      226.18      4.57 o 
  -1   1   1     1235.38     1167.89     36.57 o 
   1   1   1        3.30       -0.14      0.14 o 
   3   1   1      210.94      246.30      4.99 o 
   4   1   1     1019.59     1039.71     25.94 o 
   5   1   1       83.87       92.61      1.75 o 
   6   1   1       31.10       40.12      0.66 o 
   7   1   1       54.95       65.49      1.16 o 
   8   1   1       44.95       50.85      1.08 o 
   9   1   1        1.49        0.42      0.24 o 
  10   1   1        1.72        1.34      0.61 o 
 -10   2   1       46.66       40.60      2.28 o 
  -9   2   1        5.66        4.24      0.41 o 
  -8   2   1       51.17       53.85      1.08 o 
  -7   2   1       55.68       58.27      1.11 o 
  -6   2   1       30.98       29.35      0.63 o 
  -5   2   1       15.32       10.97      0.42 o 
  -4   2   1      492.85      501.92     11.68 o 
  -3   2   1       32.51       35.68      0.73 o 
  -2   2   1       28.35       39.40      0.86 o 
  -1   2   1     2451.77     2396.60     90.59 o 
   0   2   1     2839.12     2842.39    107.42 o 
   1   2   1       32.76       19.38      0.61 o 
   2   2   1      808.29      904.41     18.00 o 
   3   2   1       95.36       91.27      2.22 o 
   4   2   1     3337.28     3184.09     89.54 o 
   5   2   1       10.77       11.24      0.44 o 
   6   2   1       40.35       43.62      1.06 o 
   7   2   1       22.14       20.70      0.64 o 
   8   2   1      234.94      230.03      4.89 o 
   9   2   1        0.50        0.69      0.32 o 
  10   2   1        1.58        1.32      0.40 o 
 -10   3   1        0.01        0.35      0.27 o 
  -9   3   1        4.33        4.51      0.42 o 
  -8   3   1        6.78        2.28      0.34 o 
  -7   3   1       90.18      108.77      2.43 o 
  -6   3   1       32.81       38.70      2.59 o 
  -5   3   1      154.97      139.07      2.61 o 
  -4   3   1      140.22      129.97      5.46 o 
  -3   3   1        0.95        0.89      0.23 o 
  -2   3   1        7.69       10.30      0.34 o 
  -1   3   1     1831.64     2033.12     76.92 o 
   1   3   1      947.37      967.49     36.72 o 
   2   3   1      411.14      415.92     11.76 o 
   3   3   1       18.55       11.05      0.55 o 
   4   3   1       44.93       54.55      3.47 o 
   5   3   1      822.27      846.98     20.35 o 
   6   3   1       99.71      110.58      2.46 o 
   7   3   1       29.05       30.72      1.27 o 
   8   3   1       32.10       33.70      1.05 o 
   9   3   1        5.63        5.20      0.45 o 
  10   3   1        1.71        1.81      0.30 o 
 -10   4   1        0.33        0.61      0.39 o 
  -9   4   1       10.12        7.78      0.53 o 
  -8   4   1        0.49        1.18      0.30 o 
  -7   4   1       90.97      102.17      2.30 o 
  -6   4   1       18.55       22.51      0.69 o 
  -5   4   1       32.74       41.62      0.91 o 
  -4   4   1      354.93      375.56     10.42 o 
  -3   4   1       56.73       66.34      1.73 o 
  -2   4   1     1383.10     1367.59     51.88 o 
  -1   4   1     2160.24     1969.63     62.87 o 
   0   4   1      927.05      858.26     24.31 o 
   1   4   1      138.78      162.10      6.41 o 
   2   4   1       58.93       58.59      2.83 o 
   3   4   1      190.85      166.12      6.84 o 
   4   4   1        3.42        4.50      0.57 o 
   5   4   1       28.21       27.61      0.94 o 
   6   4   1        8.30        9.85      1.76 o 
   7   4   1       25.05       20.40      1.09 o 
   8   4   1       14.26       12.81      0.63 o 
   9   4   1        7.35        5.05      0.42 o 
  10   4   1        0.55        0.32      0.26 o 
 -10   5   1        0.00        0.03      0.24 o 
  -9   5   1       18.47       16.62      0.68 o 
  -8   5   1        0.40        1.04      0.29 o 
  -7   5   1       12.69       14.23      0.72 o 
  -6   5   1        8.16        9.93      0.51 o 
  -5   5   1      562.95      591.65     10.55 o 
  -4   5   1      264.07      269.57      5.34 o 
  -3   5   1       89.80       77.09      2.88 o 
  -2   5   1        0.30        0.91      0.42 o 
  -1   5   1     3777.94     3279.84    173.60 o 
   0   5   1       27.43       45.45      2.78 o 
   1   5   1       43.50       51.06      2.29 o 
   2   5   1       46.14       31.81      1.24 o 
   3   5   1      238.93      252.70      7.10 o 
   4   5   1        4.88        7.41      0.68 o 
   5   5   1      322.69      358.27      6.49 o 
   6   5   1        6.99        8.29      0.83 o 
   7   5   1       21.53       25.29      2.00 o 
   8   5   1       51.63       50.36      1.36 o 
   9   5   1       16.98       12.93      0.61 o 
  -9   6   1        1.00        0.12      0.27 o 
  -8   6   1       17.73       23.12      0.80 o 
  -7   6   1       19.19       24.10      0.81 o 
  -6   6   1       20.90       24.21      0.78 o 
  -5   6   1        1.88        2.08      0.22 o 
  -4   6   1       45.53       51.55      0.96 o 
  -3   6   1       44.53       51.30      1.18 o 
  -2   6   1      289.09      237.13      6.62 o 
  -1   6   1     1941.58     1817.38     96.41 o 
   0   6   1      341.14      406.37     21.91 o 
   1   6   1       76.10       62.11      3.71 o 
   2   6   1        0.56        1.24      0.29 o 
   3   6   1        6.53        5.30      0.62 o 
   4   6   1      260.13      259.52      4.73 o 
   5   6   1       10.25       10.32      0.44 o 
   6   6   1       10.13       10.06      0.53 o 
   7   6   1        1.76        1.45      0.42 o 
   8   6   1       76.67       82.06      1.95 o 
   9   6   1       11.71       11.39      0.56 o 
  -9   7   1        0.09        0.22      0.27 o 
  -8   7   1       21.89       18.87      0.71 o 
  -7   7   1       28.59       30.29      0.92 o 
  -6   7   1       30.53       33.53      0.98 o 
  -5   7   1      217.85      224.36      4.17 o 
  -4   7   1       70.28       77.29      1.83 o 
  -3   7   1        5.62        8.08      0.53 o 
  -2   7   1       92.21       93.13      1.78 o 
  -1   7   1       58.82       67.72      1.29 o 
   0   7   1     4990.77     4360.47     77.64 o 
   1   7   1        3.30        3.93      0.34 o 
   2   7   1       28.95       27.67      0.67 o 
   3   7   1       22.20       13.19      0.51 o 
   4   7   1       71.65       79.07      1.86 o 
   5   7   1       40.10       38.11      0.92 o 
   6   7   1        1.83        2.05      0.69 o 
   7   7   1        8.47        9.45      0.57 o 
   8   7   1        1.12        2.12      0.36 o 
   9   7   1        2.62        2.40      0.32 o 
  -9   8   1       25.68       19.98      0.92 o 
  -8   8   1       10.69        8.77      0.56 o 
  -7   8   1        0.66        0.17      0.42 o 
  -6   8   1        7.11        7.56      0.44 o 
  -5   8   1       49.91       60.31      1.80 o 
  -4   8   1      230.59      226.92      4.97 o 
  -3   8   1       69.63       67.93      1.56 o 
  -2   8   1       41.61       48.32      0.90 o 
  -1   8   1       18.56       27.83      0.54 o 
   0   8   1      106.37      114.92      1.83 o 
   1   8   1       95.24       93.16      1.45 o 
   2   8   1       16.13       18.71      0.57 o 
   3   8   1      228.85      244.64      5.37 o 
   4   8   1      114.02      121.75      5.20 o 
   5   8   1      151.03      163.19      3.10 o 
   6   8   1       26.27       26.59      0.87 o 
   7   8   1       29.02       28.25      0.90 o 
   8   8   1       51.87       45.97      1.19 o 
  -8   9   1       22.27       16.99      2.10 o 
  -7   9   1       19.00       16.64      1.37 o 
  -6   9   1       16.16       18.04      0.90 o 
  -5   9   1      581.73      567.27     14.67 o 
  -4   9   1       79.15       82.10      2.05 o 
  -3   9   1      478.16      495.51      8.28 o 
  -2   9   1        2.53        2.75      0.22 o 
  -1   9   1       81.64       86.45      1.33 o 
   0   9   1       60.76       71.86      1.11 o 
   1   9   1       23.65       24.11      0.50 o 
   2   9   1       26.55       26.93      0.58 o 
   3   9   1       14.68       17.37      0.83 o 
   4   9   1        0.71        0.63      0.54 o 
   5   9   1        4.74        3.09      1.11 o 
   6   9   1       36.50       44.72      2.12 o 
   7   9   1      142.14      132.94      4.68 o 
   8   9   1       48.79       40.66      2.49 o 
  -7  10   1       34.95       28.12      1.49 o 
  -6  10   1       14.00       10.72      0.97 o 
  -5  10   1      152.75      158.85      5.50 o 
  -4  10   1        6.60        7.51      0.62 o 
  -3  10   1       40.15       37.19      0.88 o 
  -2  10   1        8.76       11.61      0.43 o 
  -1  10   1       51.85       55.77      1.02 o 
   0  10   1       23.22       17.47      0.46 o 
   1  10   1       47.34       43.65      0.78 o 
   2  10   1       60.67       46.03      0.80 o 
   3  10   1        0.01       -0.04      0.26 o 
   4  10   1       16.80       17.61      0.82 o 
   5  10   1        4.54        5.30      0.84 o 
   6  10   1        0.97        0.46      0.53 o 
   7  10   1        1.09        0.68      0.60 o 
  -7  11   1        0.05        0.08      0.80 o 
  -6  11   1      105.97      104.50      6.57 o 
  -5  11   1      115.63      133.32      4.01 o 
  -4  11   1       68.56       71.16      1.90 o 
  -3  11   1       10.17       10.05      0.52 o 
  -2  11   1        0.05        0.13      0.21 o 
  -1  11   1        7.05        7.28      0.44 o 
   0  11   1      167.96      153.45      2.19 o 
   1  11   1      112.23      105.69      1.69 o 
   2  11   1        4.33        6.45      0.32 o 
   3  11   1        4.97        4.78      0.41 o 
   4  11   1        3.43        4.77      0.46 o 
   5  11   1        4.14        5.07      0.46 o 
   6  11   1       36.20       36.15      3.27 o 
   7  11   1       13.51       14.35      1.89 o 
  -6  12   1        0.09       -0.08      0.85 o 
  -5  12   1       26.53       29.62      1.17 o 
  -4  12   1       14.93       16.14      0.92 o 
  -3  12   1        0.00        0.04      0.48 o 
  -2  12   1       25.30       26.37      0.71 o 
  -1  12   1       25.29       22.57      0.63 o 
   0  12   1        6.51        5.99      0.58 o 
   1  12   1      180.76      171.62      2.61 o 
   2  12   1       73.25       76.74      1.61 o 
   3  12   1       23.33       21.29      0.89 o 
   4  12   1       64.82       70.23      1.75 o 
   5  12   1        7.01        6.70      0.59 o 
   6  12   1        2.35        2.52      0.90 o 
  -5  13   1        0.18       -0.38      0.41 o 
  -4  13   1        7.40        7.40      0.80 o 
  -3  13   1        5.69        5.54      0.85 o 
  -2  13   1        7.15        6.87      0.41 o 
  -1  13   1      140.82      154.86      2.94 o 
   0  13   1       46.91       54.77      1.12 o 
   1  13   1      115.93      123.49      2.19 o 
   2  13   1        1.06        1.14      0.42 o 
   3  13   1        0.01        0.39      0.40 o 
   4  13   1        1.87        0.93      0.40 o 
   5  13   1       20.33       18.68      2.16 o 
  -4  14   1       17.79       17.15      2.07 o 
  -3  14   1        2.17        1.11      0.76 o 
  -2  14   1        0.46        0.82      1.01 o 
  -1  14   1        1.37        1.85      0.36 o 
   0  14   1       26.41       24.18      0.78 o 
   1  14   1        0.14       -0.10      0.51 o 
   2  14   1       51.81       46.41      1.69 o 
   3  14   1       10.04       10.45      1.06 o 
  -1  15   1        8.34       12.87      1.74 o 
   1  15   1       29.18       28.44      3.20 o 
 -10   0   2       17.33       17.23      1.01 o 
  -8   0   2      215.09      231.65      4.88 o 
  -6   0   2      657.69      721.57     14.37 o 
  -4   0   2      285.75      310.08     12.94 o 
  -2   0   2       83.33       82.79      1.99 o 
   0   0   2      429.90      405.99     11.47 o 
   2   0   2     2409.71     2501.07     70.37 o 
   4   0   2     1339.66     1209.80     48.31 o 
   6   0   2       15.37       15.24      0.92 o 
   8   0   2       15.39       15.22      0.73 o 
  10   0   2        3.80        0.90      0.72 o 
 -10   1   2       22.70       16.68      0.84 o 
  -9   1   2       15.30       13.71      0.51 o 
  -8   1   2       53.88       52.45      1.06 o 
  -7   1   2        0.02        0.93      0.17 o 
  -6   1   2        0.04        0.59      0.14 o 
  -5   1   2       17.08       16.79      0.49 o 
  -4   1   2      394.40      374.28      8.76 o 
  -3   1   2      980.48      992.68     19.81 o 
  -2   1   2        0.22       -0.10      0.22 o 
   0   1   2       15.47       23.46      0.64 o 
   2   1   2      325.16      299.07      6.02 o 
   3   1   2       32.64       33.35      1.45 o 
   4   1   2      209.35      205.63      6.00 o 
   5   1   2       93.97       82.43      1.53 o 
   6   1   2      117.23      125.52      1.96 o 
   7   1   2       19.90       25.61      1.20 o 
   8   1   2      146.20      138.00      2.41 o 
   9   1   2        8.53        8.53      0.52 o 
  10   1   2        2.19        1.86      0.43 o 
 -10   2   2        0.86        1.81      0.44 o 
  -9   2   2       16.01       12.08      0.69 o 
  -8   2   2        1.86        0.59      0.20 o 
  -7   2   2        3.68        2.68      0.35 o 
  -6   2   2      220.72      226.70      3.63 o 
  -5   2   2      454.27      479.75      8.53 o 
  -4   2   2      445.06      417.58     16.86 o 
  -3   2   2      161.17      175.33      3.61 o 
  -2   2   2       42.16       44.10      0.98 o 
  -1   2   2     2377.08     2391.66     54.87 o 
   0   2   2        8.63        8.63      0.29 o 
   2   2   2     1024.28     1138.19     26.15 o 
   3   2   2     1505.43     1481.98     34.08 o 
   4   2   2      333.92      299.30     12.21 o 
   5   2   2        2.09        6.71      0.47 o 
   6   2   2       45.78       52.70      1.15 o 
   7   2   2       12.65       17.89      0.96 o 
   8   2   2        0.34        0.37      0.32 o 
   9   2   2        3.44        2.10      0.36 o 
  10   2   2        1.90        2.05      0.43 o 
 -10   3   2       10.51        8.40      0.49 o 
  -9   3   2        0.00        0.04      0.27 o 
  -8   3   2       31.35       31.56      1.30 o 
  -7   3   2      188.51      202.76      4.27 o 
  -6   3   2       24.01       30.30      0.84 o 
  -5   3   2      519.42      523.54      9.35 o 
  -4   3   2     1365.78     1236.56     49.37 o 
  -3   3   2      154.37      168.46      4.02 o 
  -2   3   2     1608.48     1503.06     42.28 o 
  -1   3   2     3460.10     3463.03     76.84 o 
   0   3   2      188.69      275.34      7.65 o 
   1   3   2      880.13      950.86     26.13 o 
   3   3   2       85.53       85.33      2.60 o 
   4   3   2        2.20        1.68      0.51 o 
   5   3   2       68.56       85.53      1.93 o 
   6   3   2      125.52      123.59      2.74 o 
   7   3   2       60.35       66.62      3.24 o 
   8   3   2        9.35        9.17      0.60 o 
   9   3   2       59.02       58.36      1.50 o 
  10   3   2        0.36        0.01      0.42 o 
 -10   4   2        0.07        0.27      0.25 o 
  -9   4   2        2.05        2.23      0.33 o 
  -8   4   2       19.05       20.93      0.73 o 
  -7   4   2       65.04       69.49      1.66 o 
  -6   4   2        1.73        1.05      0.20 o 
  -5   4   2        0.52        1.55      0.20 o 
  -4   4   2      114.89      108.17      3.18 o 
  -3   4   2       94.52      106.72      3.11 o 
  -2   4   2       74.81       66.68      3.39 o 
  -1   4   2      170.61      196.17      5.40 o 
   1   4   2        3.13        1.59      0.29 o 
   2   4   2      189.08      160.76      3.76 o 
   4   4   2       31.78       46.62      1.00 o 
   5   4   2       14.18       15.08      0.63 o 
   6   4   2       14.77       16.72      0.66 o 
   7   4   2        0.19        0.59      0.34 o 
   8   4   2       23.19       20.27      0.79 o 
   9   4   2        4.33        4.48      0.41 o 
  10   4   2        0.01       -0.05      0.51 o 
 -10   5   2        0.10        0.72      0.30 o 
  -9   5   2        5.29        7.32      0.54 o 
  -8   5   2        4.81        4.42      0.46 o 
  -7   5   2        0.57        0.51      0.26 o 
  -6   5   2        0.47        0.69      0.19 o 
  -5   5   2        0.21        0.07      0.16 o 
  -4   5   2       22.43       25.97      0.64 o 
  -3   5   2        3.65        6.72      0.56 o 
  -2   5   2      223.90      180.02      9.84 o 
  -1   5   2        0.87        2.20      0.62 o 
   0   5   2        6.64        6.21      0.71 o 
   1   5   2      576.80      636.82     19.75 o 
   2   5   2        0.56        0.75      0.36 o 
   3   5   2       79.30       92.25      3.89 o 
   4   5   2      296.26      308.13      5.58 o 
   5   5   2       10.26       16.75      0.62 o 
   6   5   2       43.47       46.84      1.25 o 
   7   5   2        5.50        5.54      0.57 o 
   8   5   2      116.01      112.24      2.56 o 
   9   5   2        7.85        7.62      0.51 o 
  -9   6   2        0.58        0.58      0.28 o 
  -8   6   2        3.05        5.09      0.45 o 
  -7   6   2       22.45       29.01      1.06 o 
  -6   6   2       53.79       57.82      1.24 o 
  -5   6   2        1.22        2.28      0.21 o 
  -4   6   2       52.57       42.30      0.81 o 
  -3   6   2      616.79      578.66     11.56 o 
  -2   6   2      101.59       85.42      2.53 o 
  -1   6   2       54.56       40.17      1.82 o 
   0   6   2      470.47      457.76     24.61 o 
   1   6   2      185.41      219.08     12.01 o 
   2   6   2       12.92       10.12      0.63 o 
   3   6   2       75.88       86.57      2.48 o 
   4   6   2        5.32        4.19      0.29 o 
   5   6   2       20.22       22.37      0.73 o 
   6   6   2       21.30       22.14      0.78 o 
   7   6   2        1.08        1.03      0.43 o 
   8   6   2        0.00        0.22      0.31 o 
   9   6   2        3.87        4.73      0.39 o 
  -9   7   2        4.23        3.80      0.34 o 
  -8   7   2        3.87        3.85      0.37 o 
  -7   7   2        0.20        0.19      0.33 o 
  -6   7   2       19.62       17.17      0.65 o 
  -5   7   2      104.32      108.76      2.13 o 
  -4   7   2      166.75      161.67      3.08 o 
  -3   7   2       10.03        5.18      0.29 o 
  -2   7   2      150.71      157.66      2.78 o 
  -1   7   2       34.40       25.35      0.67 o 
   0   7   2      681.36      571.18     10.09 o 
   1   7   2        6.32        5.24      0.34 o 
   2   7   2       58.75       55.36      1.41 o 
   3   7   2       21.05       14.18      1.02 o 
   4   7   2       26.67       23.25      0.64 o 
   5   7   2       23.84       28.57      0.88 o 
   6   7   2       15.51       18.28      1.20 o 
   7   7   2       19.53       19.78      0.80 o 
   8   7   2       41.10       39.03      1.10 o 
   9   7   2       15.49       12.71      0.65 o 
  -9   8   2       18.42       16.59      1.01 o 
  -8   8   2       44.85       42.90      1.34 o 
  -7   8   2       24.56       23.71      0.80 o 
  -6   8   2        0.04        0.80      0.29 o 
  -5   8   2        0.82        3.36      0.43 o 
  -4   8   2       22.11       16.97      0.55 o 
  -3   8   2      196.98      190.73      3.73 o 
  -2   8   2        0.68        1.60      0.27 o 
  -1   8   2      431.58      441.59      6.48 o 
   0   8   2      183.93      211.22      3.47 o 
   1   8   2      327.89      301.79      4.19 o 
   2   8   2      718.87      652.09     10.87 o 
   3   8   2      108.06       98.44      4.24 o 
   4   8   2      217.87      250.74     10.20 o 
   5   8   2        0.79        1.53      0.30 o 
   6   8   2        0.52        0.46      0.32 o 
   7   8   2        0.10        0.21      0.42 o 
   8   8   2       12.04        9.32      0.65 o 
  -8   9   2        9.22        8.40      0.60 o 
  -7   9   2      108.68      108.02      4.11 o 
  -6   9   2       40.66       37.86      1.52 o 
  -5   9   2       49.45       51.01      2.43 o 
  -4   9   2      116.11      114.55      3.91 o 
  -3   9   2        6.85        9.53      0.49 o 
  -2   9   2      196.80      213.69      3.26 o 
  -1   9   2      273.11      256.17      3.84 o 
   0   9   2      193.20      161.54      2.72 o 
   1   9   2        1.47        2.70      0.22 o 
   2   9   2        0.18        0.92      0.27 o 
   3   9   2        6.00        8.75      1.20 o 
   4   9   2      128.36      134.42      4.58 o 
   5   9   2       36.70       36.14      2.06 o 
   6   9   2       37.06       34.27      1.24 o 
   7   9   2        3.61        3.49      0.50 o 
   8   9   2       85.72       67.26      3.13 o 
  -7  10   2        9.19        8.78      0.86 o 
  -6  10   2      148.20      143.04      7.10 o 
  -5  10   2      123.56      116.14      3.11 o 
  -4  10   2      181.21      152.49      7.46 o 
  -3  10   2       16.33       16.49      0.64 o 
  -2  10   2       23.51       18.89      0.61 o 
  -1  10   2       89.41       93.48      1.54 o 
   0  10   2      208.19      207.90      3.06 o 
   1  10   2      143.30      130.36      2.09 o 
   2  10   2        0.04        0.49      0.22 o 
   3  10   2       75.45       76.12      1.75 o 
   4  10   2        1.78        1.70      0.40 o 
   5  10   2        0.82        1.86      0.79 o 
   7  10   2        2.09        1.67      0.41 o 
  -7  11   2        0.03        1.15      0.53 o 
  -6  11   2        3.21        2.72      0.58 o 
  -5  11   2       38.00       38.33      1.57 o 
  -4  11   2      109.72      116.74      2.86 o 
  -3  11   2       50.34       41.40      1.15 o 
  -2  11   2        0.03       -0.07      0.24 o 
  -1  11   2       16.42       16.24      0.57 o 
   0  11   2        3.21        5.81      0.57 o 
   1  11   2        2.72        3.69      0.32 o 
   2  11   2        6.44        8.55      0.48 o 
   3  11   2        0.97        1.35      0.34 o 
   4  11   2        0.26       -0.08      0.34 o 
   5  11   2       13.17       11.27      0.83 o 
   6  11   2        5.10        4.61      0.67 o 
  -6  12   2        0.94        1.14      0.55 o 
  -5  12   2        0.40       -0.11      0.42 o 
  -4  12   2        2.85        2.61      0.36 o 
  -3  12   2        2.99        3.15      0.34 o 
  -2  12   2       32.71       30.31      0.82 o 
  -1  12   2        0.00       -0.15      0.28 o 
   0  12   2       18.87       14.54      0.52 o 
   1  12   2        2.55        4.08      0.37 o 
   2  12   2       95.78      107.41      2.64 o 
   3  12   2       53.44       58.49      1.60 o 
   4  12   2       12.52       14.83      0.97 o 
   5  12   2       32.97       37.23      1.69 o 
   6  12   2        7.66        8.72      1.66 o 
  -5  13   2       16.94       21.66      1.05 o 
  -4  13   2        3.84        4.35      0.54 o 
  -3  13   2       13.53       16.86      1.36 o 
  -2  13   2        0.57        0.25      0.46 o 
  -1  13   2       63.05       67.83      1.52 o 
   0  13   2        4.65        6.21      0.43 o 
   1  13   2        1.14        1.28      0.37 o 
   2  13   2       14.15       14.56      0.87 o 
   3  13   2        8.90        9.33      0.85 o 
   4  13   2        2.61        1.97      0.49 o 
   5  13   2       18.15       18.83      2.20 o 
  -3  14   2       19.49       21.75      1.14 o 
  -2  14   2        1.03        0.27      0.95 o 
  -1  14   2        2.72        2.55      0.65 o 
   0  14   2       32.52       36.10      1.12 o 
   1  14   2        0.26       -0.40      0.40 o 
   2  14   2        0.07       -0.60      0.60 o 
   3  14   2        1.21        0.68      0.79 o 
   0  15   2        5.15        5.02      0.73 o 
  -9   0   3       69.28       74.13      2.20 o 
  -7   0   3      136.06      150.96      3.26 o 
  -5   0   3        0.31        0.82      0.21 o 
  -3   0   3       11.38        9.47      0.38 o 
  -1   0   3      868.77      850.86     24.00 o 
   1   0   3     2380.57     2550.41     71.65 o 
   3   0   3     1284.09     1295.69     36.56 o 
   5   0   3      234.00      232.03      5.09 o 
   7   0   3       40.04       54.66      2.25 o 
   9   0   3       20.38       18.43      0.96 o 
 -10   1   3       31.95       28.73      1.10 o 
  -9   1   3       66.91       69.17      1.31 o 
  -8   1   3       33.82       33.82      0.79 o 
  -7   1   3       90.98       96.80      1.60 o 
  -6   1   3       68.70       68.84      1.41 o 
  -5   1   3        7.41        4.75      0.22 o 
  -4   1   3      883.63      785.01     23.79 o 
  -3   1   3      237.50      228.64      3.81 o 
  -2   1   3     2288.44     2348.17     46.68 o 
  -1   1   3      414.35      416.11      8.37 o 
   0   1   3      302.63      331.75      6.67 o 
   1   1   3     1469.89     1542.11     30.68 o 
   2   1   3       46.80       38.63      0.88 o 
   3   1   3      652.75      629.60     12.63 o 
   5   1   3      143.50      149.39      3.02 o 
   6   1   3        8.17       17.32      0.50 o 
   7   1   3        5.27        4.66      0.56 o 
   8   1   3        9.62        9.92      0.51 o 
   9   1   3        3.34        3.28      0.38 o 
  10   1   3        4.31        3.93      0.77 o 
 -10   2   3        1.71        0.32      0.28 o 
  -9   2   3        0.22        0.54      0.24 o 
  -8   2   3        2.96        2.41      0.26 o 
  -7   2   3       11.61       12.60      1.02 o 
  -6   2   3        0.80        0.86      0.18 o 
  -5   2   3      248.81      262.29      4.38 o 
  -4   2   3       32.85       27.93      1.46 o 
  -3   2   3     3180.31     3147.57     51.06 o 
  -2   2   3     1599.73     1578.02     28.09 o 
  -1   2   3       10.56       10.92      0.38 o 
   0   2   3      227.85      239.13      4.76 o 
   1   2   3      391.44      384.63      9.84 o 
   2   2   3      230.74      209.71      4.93 o 
   3   2   3      114.38      116.06      5.29 o 
   4   2   3      221.44      233.99      7.28 o 
   5   2   3        6.87        5.96      0.32 o 
   6   2   3        2.36        2.74      0.30 o 
   7   2   3       33.71       36.47      1.11 o 
   8   2   3       30.08       33.00      1.07 o 
   9   2   3        4.89        4.13      0.47 o 
  10   2   3        1.61        3.30      0.66 o 
 -10   3   3        6.03        5.90      0.73 o 
  -9   3   3       12.15       11.25      0.68 o 
  -8   3   3        0.00        0.36      0.23 o 
  -7   3   3       14.34       13.91      0.59 o 
  -6   3   3      829.56      860.86     17.13 o 
  -5   3   3       21.20       16.99      0.42 o 
  -4   3   3      425.03      398.20     16.19 o 
  -3   3   3      892.54      834.53     19.30 o 
  -2   3   3       69.77       69.24      1.72 o 
  -1   3   3     2619.46     2361.77     66.37 o 
   0   3   3      174.79      189.47      3.81 o 
   1   3   3       46.78       30.99      1.06 o 
   2   3   3      213.08      214.51      4.37 o 
   3   3   3      191.28      207.07      8.56 o 
   4   3   3       40.25       40.61      1.03 o 
   5   3   3       85.32      106.46      2.37 o 
   6   3   3      183.25      212.21      4.50 o 
   7   3   3        2.86        3.01      0.37 o 
   8   3   3       47.62       45.83      1.30 o 
   9   3   3       31.16       30.63      0.95 o 
 -10   4   3        1.12        0.73      0.26 o 
  -9   4   3        2.98        1.90      0.32 o 
  -8   4   3        0.02        0.21      0.25 o 
  -7   4   3      205.02      220.08      4.61 o 
  -6   4   3      452.18      464.76      8.35 o 
  -5   4   3       73.01       67.31      1.31 o 
  -4   4   3      475.56      429.32      7.82 o 
  -2   4   3      714.20      653.92     25.97 o 
  -1   4   3       15.03       16.90      0.64 o 
   0   4   3      378.85      356.11     10.78 o 
   1   4   3       53.43       39.27      1.11 o 
   2   4   3      112.08      138.33      5.63 o 
   3   4   3        9.19        7.64      0.68 o 
   4   4   3        0.63        0.74      0.36 o 
   5   4   3       10.14       12.24      0.53 o 
   6   4   3       36.45       41.99      1.18 o 
   7   4   3        0.55        0.79      0.76 o 
   8   4   3        3.05        3.64      0.43 o 
   9   4   3        1.96        2.56      0.39 o 
 -10   5   3        1.93        2.25      0.29 o 
  -9   5   3        0.09        0.43      0.32 o 
  -8   5   3       23.96       21.39      0.75 o 
  -7   5   3      182.46      183.05      6.68 o 
  -6   5   3       55.33       56.58      1.21 o 
  -5   5   3       14.86       14.71      0.46 o 
  -4   5   3      318.68      281.23      5.18 o 
  -3   5   3       16.73       26.65      0.96 o 
  -2   5   3        9.54        6.82      0.82 o 
  -1   5   3        2.04        2.53      0.58 o 
   0   5   3        1.28        1.79      0.52 o 
   1   5   3        0.34        0.86      0.56 o 
   2   5   3       23.95       45.61      2.29 o 
   3   5   3        0.09        0.65      0.20 o 
   4   5   3        5.31        8.48      0.44 o 
   5   5   3        2.13        1.99      0.29 o 
   6   5   3        8.00        6.01      0.90 o 
   7   5   3        0.90        2.18      0.62 o 
   8   5   3        3.22        2.88      0.39 o 
   9   5   3        1.40        0.89      0.29 o 
  -9   6   3       13.21       14.11      0.59 o 
  -8   6   3       26.71       29.17      1.08 o 
  -7   6   3      376.31      385.76      7.85 o 
  -6   6   3        0.44        2.17      0.25 o 
  -5   6   3       54.05       43.05      0.85 o 
  -4   6   3       10.93        8.24      0.28 o 
  -3   6   3      249.85      217.95      4.07 o 
  -2   6   3       97.11       67.65      1.71 o 
  -1   6   3      616.33      522.31     11.56 o 
   0   6   3      187.87      147.88      6.54 o 
   1   6   3       61.15       53.43      2.28 o 
   2   6   3        9.49        8.30      0.57 o 
   3   6   3        2.34        3.09      0.51 o 
   4   6   3       25.77       35.10      0.96 o 
   5   6   3       73.06       80.56      1.90 o 
   6   6   3       23.69       27.86      0.93 o 
   7   6   3        7.87        7.72      0.57 o 
   8   6   3        0.24       -0.13      0.31 o 
   9   6   3        0.36        0.12      0.26 o 
  -9   7   3       11.07        9.96      0.49 o 
  -8   7   3        0.26        0.19      0.28 o 
  -7   7   3       62.59       57.32      1.73 o 
  -6   7   3      159.87      163.29      3.58 o 
  -5   7   3        3.26        1.66      0.19 o 
  -4   7   3       13.64       11.02      0.42 o 
  -3   7   3       28.43       28.08      0.64 o 
  -2   7   3       23.44       27.67      0.73 o 
  -1   7   3       64.45       76.31      1.50 o 
   0   7   3        0.25        1.02      0.21 o 
   1   7   3      471.99      411.41      9.67 o 
   2   7   3        8.17        5.97      1.12 o 
   3   7   3       62.76       61.64      1.22 o 
   4   7   3      111.35      109.79      2.34 o 
   5   7   3        2.77        4.61      0.47 o 
   6   7   3        1.93        3.98      0.43 o 
   7   7   3        0.18        0.25      0.34 o 
   8   7   3       17.13       17.68      0.70 o 
  -9   8   3        0.01        0.13      0.43 o 
  -8   8   3       49.68       43.07      1.28 o 
  -7   8   3        3.46        3.84      0.39 o 
  -6   8   3       42.42       40.61      1.11 o 
  -5   8   3       26.86       26.70      0.81 o 
  -4   8   3      180.74      169.66      3.08 o 
  -3   8   3        3.30        1.09      0.27 o 
  -2   8   3      568.76      523.40      9.28 o 
  -1   8   3       13.10       13.99      0.49 o 
   0   8   3      113.16      121.75      2.08 o 
   1   8   3      223.79      239.19      5.04 o 
   2   8   3      183.18      184.94      5.23 o 
   3   8   3      163.80      157.61      5.24 o 
   4   8   3      122.99      116.24      3.71 o 
   5   8   3       46.77       50.98      1.33 o 
   6   8   3        4.49        8.04      0.59 o 
   7   8   3        0.12       -0.29      0.33 o 
   8   8   3        1.52        1.01      0.62 o 
  -8   9   3        9.87        8.50      0.80 o 
  -7   9   3       61.83       72.19      2.93 o 
  -6   9   3       25.86       24.74      1.17 o 
  -5   9   3       56.07       59.64      1.43 o 
  -4   9   3      143.25      134.41      2.52 o 
  -3   9   3       98.20      108.13      2.26 o 
  -2   9   3       37.53       32.11      0.98 o 
  -1   9   3        4.15        7.92      0.40 o 
   0   9   3        7.40        7.68      0.40 o 
   1   9   3        6.09        3.80      0.29 o 
   2   9   3       89.66       98.34      2.98 o 
   3   9   3       14.91       15.78      0.92 o 
   4   9   3       37.95       37.74      1.65 o 
   5   9   3       39.35       33.50      1.37 o 
   6   9   3       60.59       55.01      1.73 o 
   7   9   3       26.76       23.20      0.96 o 
  -7  10   3        2.76        2.97      0.58 o 
  -6  10   3        6.00        5.10      0.53 o 
  -5  10   3       82.26       78.43      2.10 o 
  -4  10   3       42.08       34.43      1.14 o 
  -3  10   3      292.83      285.05      5.50 o 
  -2  10   3       44.18       41.92      1.03 o 
  -1  10   3        2.40        2.14      0.26 o 
   0  10   3        0.86        0.44      0.22 o 
   1  10   3       79.18       77.03      1.45 o 
   2  10   3      121.62      123.37      2.81 o 
   3  10   3        2.27        3.32      0.39 o 
   4  10   3       17.61       17.36      1.59 o 
   5  10   3        0.03        0.20      0.88 o 
   6  10   3        1.29        1.51      0.92 o 
   7  10   3        6.28        4.87      0.48 o 
  -6  11   3       28.61       32.47      1.54 o 
  -5  11   3       16.88       17.59      1.32 o 
  -4  11   3        1.72        1.22      0.37 o 
  -3  11   3       92.09       92.29      1.99 o 
  -2  11   3       36.79       34.22      0.93 o 
  -1  11   3       32.57       30.47      1.11 o 
   0  11   3        4.43        2.97      0.32 o 
   1  11   3       56.96       54.40      1.21 o 
   2  11   3       69.41       72.91      1.86 o 
   3  11   3      128.89      139.14      2.76 o 
   4  11   3       10.63        8.81      0.66 o 
   5  11   3        2.53        2.62      0.52 o 
   6  11   3        6.52        5.96      0.69 o 
  -6  12   3        0.14        0.55      0.42 o 
  -5  12   3        0.12        0.85      0.51 o 
  -4  12   3       79.60       79.27      2.02 o 
  -3  12   3       40.00       39.69      1.06 o 
  -2  12   3       97.19       99.51      1.90 o 
  -1  12   3       20.83       18.64      0.71 o 
   0  12   3       39.82       43.20      1.01 o 
   1  12   3       24.79       23.81      0.95 o 
   2  12   3       13.61       13.59      1.24 o 
   3  12   3       84.10       99.28      2.45 o 
   4  12   3        8.03        8.36      0.62 o 
   5  12   3        5.46        4.86      0.65 o 
  -5  13   3       15.91       14.00      1.72 o 
  -4  13   3       18.47       20.41      1.09 o 
  -3  13   3        0.59        0.42      0.37 o 
  -2  13   3        1.56        0.71      0.34 o 
  -1  13   3       30.59       36.55      1.00 o 
   0  13   3       50.70       52.15      1.32 o 
   1  13   3        0.80        0.88      0.46 o 
   2  13   3        1.49        2.49      0.67 o 
   3  13   3        2.34        2.24      0.44 o 
   4  13   3        0.30        0.05      0.57 o 
  -3  14   3        5.06        9.47      1.25 o 
  -2  14   3        8.10       11.97      0.94 o 
  -1  14   3        0.00        0.25      0.34 o 
   0  14   3        5.16        9.60      0.67 o 
   1  14   3       38.46       42.85      1.48 o 
   2  14   3        4.12        3.56      0.84 o 
   3  14   3        0.31        0.20      1.36 o 
 -10   0   4        2.31        1.92      0.59 o 
  -8   0   4       42.29       45.48      1.25 o 
  -6   0   4      167.88      205.90      4.30 o 
  -4   0   4        7.29        6.36      0.74 o 
  -2   0   4      121.52       97.22      2.94 o 
   0   0   4       34.54       36.02      1.18 o 
   2   0   4     1064.10     1099.08     37.70 o 
   4   0   4     2067.28     2086.50     64.00 o 
   6   0   4      146.26      156.30      3.45 o 
   8   0   4        1.99        1.35      0.40 o 
 -10   1   4       42.14       41.60      1.38 o 
  -9   1   4       70.59       71.67      1.51 o 
  -8   1   4      536.47      554.53      8.70 o 
  -7   1   4      991.15     1123.90     17.36 o 
  -6   1   4       33.45       35.91      0.68 o 
  -5   1   4      166.55      151.43      2.25 o 
  -4   1   4      287.98      271.62     11.14 o 
  -3   1   4       83.00       99.66      2.90 o 
  -2   1   4     2593.82     2578.63     51.27 o 
  -1   1   4      116.21      119.39      2.50 o 
   0   1   4      923.66      965.36     19.28 o 
   1   1   4      293.67      321.93      6.52 o 
   2   1   4     4978.00     5038.22    100.04 o 
   3   1   4        9.07       13.08      0.63 o 
   4   1   4      103.44      109.51      1.70 o 
   5   1   4       37.61       45.88      0.86 o 
   6   1   4      112.64      117.40      1.90 o 
   7   1   4        3.72        4.48      0.43 o 
   8   1   4        0.03        0.42      0.31 o 
   9   1   4       15.70       13.99      0.60 o 
 -10   2   4        4.09        3.14      0.59 o 
  -9   2   4        4.79        4.64      0.34 o 
  -8   2   4        0.03        0.67      0.37 o 
  -7   2   4      974.15     1034.90     16.01 o 
  -6   2   4       51.20       57.49      1.08 o 
  -5   2   4       43.69       48.79      1.03 o 
  -4   2   4     1127.42     1058.90     25.86 o 
  -3   2   4       83.93       88.58      2.25 o 
  -2   2   4     5462.94     5183.22    102.87 o 
  -1   2   4       34.06       28.99      0.71 o 
   0   2   4     1176.96     1204.75     24.02 o 
   1   2   4     1627.24     1603.94     31.94 o 
   2   2   4      153.03      157.00      3.26 o 
   3   2   4      432.03      361.50     14.76 o 
   4   2   4       29.82       24.46      0.96 o 
   5   2   4        2.27        2.52      0.29 o 
   6   2   4       46.71       52.01      1.41 o 
   7   2   4        6.32        9.11      1.09 o 
   8   2   4        3.37        3.84      0.42 o 
   9   2   4        0.20        0.07      0.31 o 
 -10   3   4        1.32        1.11      0.40 o 
  -9   3   4       22.88       23.27      0.77 o 
  -8   3   4       23.06       15.24      0.56 o 
  -7   3   4      681.08      679.93     11.88 o 
  -6   3   4       65.51       74.01      1.48 o 
  -5   3   4        5.21        4.99      0.33 o 
  -4   3   4       78.94       65.79      1.48 o 
  -2   3   4      152.36      172.79      5.08 o 
  -1   3   4        8.46        8.52      0.40 o 
   0   3   4      365.41      315.78      6.31 o 
   1   3   4     1250.73     1264.17     25.20 o 
   2   3   4      898.91      826.45     33.14 o 
   3   3   4      224.02      219.94      4.53 o 
   4   3   4       22.00       26.71      0.79 o 
   5   3   4       32.37       35.25      1.01 o 
   6   3   4       25.25       28.00      0.95 o 
   7   3   4       99.45      105.21      2.47 o 
   8   3   4        0.08        0.30      0.32 o 
   9   3   4        1.65        0.71      0.50 o 
 -10   4   4        4.39        3.35      0.33 o 
  -9   4   4        3.66        3.13      0.56 o 
  -8   4   4        8.08        8.49      0.58 o 
  -7   4   4      201.47      205.30      5.93 o 
  -6   4   4      346.82      383.19      6.92 o 
  -5   4   4       63.29       56.31      1.10 o 
  -4   4   4        8.90        9.11      0.31 o 
  -2   4   4      274.11      233.54     12.68 o 
  -1   4   4      162.98      156.97      8.61 o 
   0   4   4       67.35       58.70      1.59 o 
   1   4   4        0.74        0.70      0.35 o 
   4   4   4       16.21       16.91      0.61 o 
   5   4   4        4.32        4.61      0.39 o 
   6   4   4      254.85      281.86      5.91 o 
   7   4   4       26.71       23.79      0.89 o 
   8   4   4        2.38        2.43      0.37 o 
   9   4   4        0.41       -0.16      0.27 o 
 -10   5   4        0.02        0.37      0.38 o 
  -9   5   4        3.58        3.10      0.41 o 
  -8   5   4      212.58      204.21      4.30 o 
  -7   5   4       34.27       44.04      1.76 o 
  -6   5   4        1.29        3.14      0.31 o 
  -5   5   4        8.58        6.66      0.30 o 
  -4   5   4        4.96        3.41      0.21 o 
  -3   5   4      129.59      101.50      1.87 o 
  -2   5   4      813.65      720.05     22.90 o 
  -1   5   4       67.44       65.22      3.84 o 
   0   5   4       47.15       41.58      2.61 o 
   1   5   4      197.34      201.92      8.07 o 
   2   5   4       87.74       85.99      3.39 o 
   3   5   4        2.69        8.83      0.53 o 
   4   5   4        0.59        1.38      0.27 o 
   5   5   4        6.87        7.42      0.51 o 
   6   5   4       46.80       51.63      1.41 o 
   7   5   4        0.29        0.12      0.34 o 
   8   5   4        7.45        7.50      0.55 o 
   9   5   4       16.16       13.92      0.75 o 
  -9   6   4        1.02        2.10      0.38 o 
  -8   6   4       26.45       25.70      0.99 o 
  -7   6   4      134.83      144.77      4.74 o 
  -6   6   4      237.53      227.84      3.79 o 
  -5   6   4        0.39        0.38      0.16 o 
  -4   6   4        0.69        0.45      0.34 o 
  -3   6   4       89.60       86.84      1.48 o 
  -2   6   4      698.84      596.67     10.94 o 
  -1   6   4      185.76      148.52      3.42 o 
   0   6   4       26.71       23.02      1.11 o 
   1   6   4       42.87       28.50      2.10 o 
   2   6   4        1.13        1.35      0.20 o 
   3   6   4      125.65      131.68      4.17 o 
   4   6   4       41.30       41.48      1.13 o 
   5   6   4        2.85        5.73      0.63 o 
   6   6   4      163.92      184.18      4.00 o 
   7   6   4        8.74        9.10      0.61 o 
   8   6   4        0.19        0.21      0.31 o 
  -9   7   4       18.23       14.49      0.69 o 
  -8   7   4       38.76       34.05      1.16 o 
  -7   7   4      193.82      197.07      5.01 o 
  -6   7   4      256.49      235.50      3.91 o 
  -5   7   4        8.94        7.85      0.35 o 
  -4   7   4      130.10      137.12      2.52 o 
  -3   7   4      395.19      407.09      7.11 o 
  -2   7   4       46.68       37.07      0.88 o 
  -1   7   4       19.43       21.55      0.67 o 
   0   7   4        2.72        5.92      0.40 o 
   1   7   4      584.58      469.15     17.65 o 
   2   7   4      203.52      170.59      4.51 o 
   3   7   4       63.78       72.64      1.69 o 
   4   7   4       49.29       47.54      1.26 o 
   5   7   4        4.43        4.09      0.42 o 
   6   7   4       31.83       34.41      1.44 o 
   7   7   4       21.46       22.19      0.83 o 
   8   7   4        6.40        5.47      0.41 o 
  -8   8   4       40.16       31.62      1.36 o 
  -7   8   4      229.16      222.44      9.14 o 
  -6   8   4       53.38       58.26      1.45 o 
  -5   8   4        3.45        3.43      0.67 o 
  -4   8   4      294.65      267.95      4.74 o 
  -3   8   4      147.53      135.76      2.52 o 
  -2   8   4       45.11       49.47      1.17 o 
  -1   8   4       96.30       90.54      2.05 o 
   0   8   4       88.59       90.86      1.92 o 
   1   8   4       22.82       20.82      1.31 o 
   2   8   4        4.25        9.76      1.03 o 
   3   8   4        2.48        1.46      0.64 o 
   4   8   4       16.59       16.76      0.87 o 
   5   8   4       34.57       31.62      1.00 o 
   6   8   4       12.46       12.32      0.67 o 
   7   8   4        5.40        5.29      0.68 o 
   8   8   4        2.24        2.49      0.93 o 
  -8   9   4       20.37       15.21      0.98 o 
  -7   9   4        1.40        2.24      0.56 o 
  -6   9   4        2.11        2.14      0.43 o 
  -5   9   4        0.04       -0.03      0.28 o 
  -4   9   4       48.25       48.65      1.08 o 
  -3   9   4      217.38      209.40      4.06 o 
  -2   9   4      738.32      737.10     13.76 o 
  -1   9   4        0.16        0.91      0.32 o 
   0   9   4       39.87       44.80      1.13 o 
   1   9   4       65.84       70.13      1.72 o 
   2   9   4       41.33       42.96      2.21 o 
   3   9   4       45.36       51.56      3.12 o 
   4   9   4        6.50        9.06      1.81 o 
   5   9   4        0.28        0.45      0.38 o 
   6   9   4       62.86       57.91      2.64 o 
   7   9   4        7.41        5.58      0.52 o 
  -7  10   4        5.09        6.40      0.65 o 
  -6  10   4       11.76       10.53      1.00 o 
  -5  10   4        0.33        0.92      0.30 o 
  -4  10   4      125.67      121.04      2.93 o 
  -3  10   4        0.15        0.32      0.29 o 
  -2  10   4      572.10      543.72     16.71 o 
  -1  10   4       98.79      100.39      3.21 o 
   0  10   4       30.49       31.70      0.99 o 
   1  10   4        1.42        1.19      0.34 o 
   2  10   4       17.66       17.96      0.85 o 
   3  10   4        7.48        5.95      0.54 o 
   4  10   4        0.04       -0.48      0.88 o 
   5  10   4        1.09        1.21      0.97 o 
   6  10   4       10.30       11.30      1.96 o 
  -6  11   4        8.13        5.97      0.77 o 
  -5  11   4       19.02       19.88      0.98 o 
  -4  11   4       71.67       76.24      3.59 o 
  -3  11   4       71.58       83.90      1.96 o 
  -2  11   4       31.40       34.18      1.01 o 
  -1  11   4       43.19       48.98      1.19 o 
   0  11   4       61.97       62.99      1.30 o 
   1  11   4       79.78       79.10      1.94 o 
   2  11   4       87.70       93.54      2.24 o 
   3  11   4       20.71       24.20      0.98 o 
   4  11   4       99.80      115.05      3.70 o 
   5  11   4       32.29       37.23      1.40 o 
   6  11   4        3.80        3.25      0.77 o 
  -5  12   4        0.45        0.19      0.58 o 
  -4  12   4        3.26        1.95      0.61 o 
  -3  12   4       69.40       65.36      2.29 o 
  -2  12   4       28.04       29.36      0.91 o 
  -1  12   4       62.47       64.88      1.47 o 
   0  12   4        2.58        3.87      0.42 o 
   1  12   4       14.64       17.02      0.94 o 
   2  12   4       14.42       11.86      0.98 o 
   3  12   4        8.04        9.26      0.91 o 
   4  12   4        9.39       10.82      0.90 o 
   5  12   4       39.20       47.50      1.89 o 
  -4  13   4        1.01        0.21      0.35 o 
  -3  13   4       17.19       17.87      0.88 o 
  -2  13   4       27.91       29.21      0.96 o 
  -1  13   4        4.65        5.42      0.43 o 
   0  13   4        2.04        1.89      0.44 o 
   1  13   4       18.49       19.45      0.88 o 
   2  13   4        5.22        4.68      0.57 o 
   3  13   4       14.37       11.18      1.05 o 
   4  13   4        1.23        0.72      0.64 o 
  -3  14   4        0.10        0.23      0.46 o 
  -2  14   4       20.15       26.06      1.55 o 
  -1  14   4        0.88        0.44      0.36 o 
   0  14   4        0.33        0.91      0.42 o 
   1  14   4        1.14        1.47      0.48 o 
   2  14   4       10.05       12.40      1.09 o 
  -9   0   5        1.13        0.17      0.30 o 
  -7   0   5      483.73      522.28     10.57 o 
  -5   0   5      126.44       93.27      2.08 o 
  -3   0   5     3040.10     2905.80     81.81 o 
  -1   0   5       75.28       74.35      2.78 o 
   1   0   5     3906.12     3831.21    107.70 o 
   3   0   5      581.09      578.96     12.52 o 
   5   0   5      466.28      467.50      9.52 o 
   7   0   5        6.05        6.57      0.54 o 
   9   0   5        0.04        0.64      0.60 o 
 -10   1   5       49.36       44.04      1.37 o 
  -9   1   5       98.33      103.99      2.05 o 
  -8   1   5      385.36      398.58      6.33 o 
  -7   1   5     2099.71     2296.88     35.25 o 
  -6   1   5      394.71      407.30      5.85 o 
  -5   1   5        8.00       10.50      0.39 o 
  -4   1   5       35.00       37.74      0.74 o 
  -3   1   5        1.44        6.38      0.49 o 
  -2   1   5     1486.78     1367.84     27.30 o 
  -1   1   5        4.65        3.43      0.24 o 
   0   1   5       30.70       37.07      0.90 o 
   1   1   5       60.11       62.92      1.42 o 
   2   1   5      424.36      369.69     14.23 o 
   3   1   5      443.57      450.14      9.62 o 
   4   1   5      306.42      322.03      4.68 o 
   5   1   5      678.41      696.11      9.90 o 
   6   1   5      738.19      809.61     11.52 o 
   7   1   5        0.52        1.50      0.28 o 
   8   1   5       13.86       12.06      0.59 o 
   9   1   5        1.00        0.97      0.41 o 
 -10   2   5       26.98       25.24      0.81 o 
  -9   2   5        7.84        6.78      0.41 o 
  -8   2   5      351.99      353.81      6.81 o 
  -7   2   5       12.97       10.00      0.42 o 
  -6   2   5        4.76        7.19      0.33 o 
  -5   2   5      313.46      294.83      4.68 o 
  -4   2   5       42.02       31.95      0.73 o 
  -2   2   5      633.05      597.75     17.07 o 
  -1   2   5     1049.99      922.83     18.47 o 
   0   2   5      101.68      106.61      2.27 o 
   1   2   5      343.09      292.46      8.44 o 
   2   2   5      711.73      741.33     29.85 o 
   3   2   5      130.71      143.48      3.08 o 
   4   2   5        3.58        4.79      0.68 o 
   5   2   5        9.16        9.35      0.46 o 
   6   2   5      262.37      279.42      5.15 o 
   7   2   5        1.99        1.31      0.37 o 
   8   2   5       17.67       17.64      1.36 o 
   9   2   5        2.35        1.97      0.40 o 
 -10   3   5       13.63       10.70      0.80 o 
  -9   3   5        3.88        4.82      0.54 o 
  -8   3   5       62.62       62.19      1.35 o 
  -7   3   5      135.22      152.13      3.42 o 
  -6   3   5       51.75       50.16      0.99 o 
  -5   3   5      210.50      216.43      4.48 o 
  -4   3   5        4.10        7.36      0.33 o 
  -3   3   5       49.72       57.01      1.64 o 
   0   3   5       74.10       70.22      2.19 o 
   2   3   5       41.77       50.00      1.49 o 
   4   3   5       10.45        9.30      0.64 o 
   5   3   5       88.81       91.45      2.16 o 
   6   3   5      379.64      368.36     17.64 o 
   7   3   5        0.64        1.37      0.36 o 
   8   3   5        0.55        0.57      0.32 o 
   9   3   5        0.35        0.50      0.27 o 
 -10   4   5        1.80        2.08      0.33 o 
  -9   4   5        0.26        0.02      0.23 o 
  -8   4   5       88.10       94.99      2.17 o 
  -7   4   5      171.11      184.48      3.92 o 
  -6   4   5      208.95      199.98      4.19 o 
  -5   4   5        6.90       10.60      0.56 o 
  -4   4   5      165.40      158.29      4.94 o 
  -3   4   5     1848.42     1798.48     36.02 o 
  -1   4   5       92.32       73.11      4.23 o 
   0   4   5       54.14       53.21      2.34 o 
   1   4   5     1121.92     1062.58     40.53 o 
   2   4   5      438.75      461.75     11.05 o 
   3   4   5       44.31       38.76      1.04 o 
   4   4   5       15.75       16.88      0.66 o 
   5   4   5       10.68       12.81      0.64 o 
   6   4   5       90.00       87.07      2.13 o 
   7   4   5       41.35       39.89      1.20 o 
   8   4   5        0.27       -0.12      0.30 o 
   9   4   5        0.75        0.68      0.27 o 
  -9   5   5       10.80        9.04      0.55 o 
  -8   5   5       80.29       72.51      1.71 o 
  -7   5   5      946.36      908.97     31.84 o 
  -6   5   5       76.29       76.29      4.41 o 
  -5   5   5        0.86        2.29      0.21 o 
  -4   5   5       35.68       32.71      0.70 o 
  -3   5   5       15.07       12.71      0.42 o 
  -2   5   5       17.83       25.96      0.69 o 
  -1   5   5       42.24       36.60      1.09 o 
   1   5   5     1036.48      938.27     22.91 o 
   2   5   5        0.00        0.64      0.22 o 
   3   5   5       63.08       55.60      1.42 o 
   4   5   5        6.98       11.28      0.55 o 
   5   5   5      393.15      422.98      8.66 o 
   6   5   5       27.78       29.58      1.42 o 
   7   5   5       30.64       30.06      1.00 o 
   8   5   5        0.13        0.41      0.29 o 
  -9   6   5       20.37       21.41      0.70 o 
  -8   6   5       63.02       57.30      1.39 o 
  -7   6   5       45.58       46.89      1.21 o 
  -6   6   5       30.65       32.01      0.72 o 
  -5   6   5        0.05        1.15      0.19 o 
  -4   6   5      113.99      104.49      1.82 o 
  -3   6   5       69.62       59.82      1.45 o 
  -2   6   5      802.47      711.86     12.09 o 
  -1   6   5        7.69        5.10      0.30 o 
   0   6   5      115.90      109.98      3.66 o 
   1   6   5      233.90      199.62      3.62 o 
   2   6   5      155.33      149.26      3.78 o 
   3   6   5        7.85        8.22      0.49 o 
   4   6   5        8.21        8.32      0.54 o 
   5   6   5        8.00        8.73      0.64 o 
   6   6   5       65.21       64.28      1.67 o 
   7   6   5       14.69       14.38      0.69 o 
   8   6   5        0.02       -0.01      0.28 o 
  -9   7   5       21.59       14.61      0.53 o 
  -8   7   5       22.46       19.45      0.81 o 
  -7   7   5       45.54       44.58      1.41 o 
  -6   7   5       25.33       27.76      0.66 o 
  -5   7   5       32.57       23.81      0.59 o 
  -4   7   5        0.26        0.23      0.23 o 
  -3   7   5       97.41      101.26      1.94 o 
  -2   7   5      137.75      141.58      2.76 o 
  -1   7   5        1.13        0.67      0.23 o 
   0   7   5       42.47       44.20      1.01 o 
   1   7   5       23.06       30.02      1.06 o 
   2   7   5       57.90       55.90      1.86 o 
   3   7   5       11.41       18.49      1.00 o 
   4   7   5       21.78       28.23      0.90 o 
   5   7   5       32.96       38.43      1.14 o 
   6   7   5      174.08      191.47      4.11 o 
   7   7   5       25.34       26.01      0.87 o 
   8   7   5        0.60        0.56      0.72 o 
  -8   8   5      134.16      120.92      2.72 o 
  -7   8   5       40.12       45.49      2.08 o 
  -6   8   5        3.80        1.85      0.27 o 
  -5   8   5       24.28       23.82      0.82 o 
  -4   8   5        7.23        6.56      0.40 o 
  -3   8   5        1.50        4.23      0.31 o 
  -2   8   5       98.35       86.53      1.81 o 
  -1   8   5       22.30       22.47      0.82 o 
   0   8   5       60.97       59.27      2.22 o 
   1   8   5      291.55      276.67      7.22 o 
   2   8   5       73.75       71.02      2.10 o 
   3   8   5        3.32        3.02      0.47 o 
   4   8   5        0.22        0.62      0.36 o 
   5   8   5       12.76       11.73      0.65 o 
   6   8   5       73.39       67.37      2.05 o 
   7   8   5        0.54        0.03      0.36 o 
  -8   9   5        4.59        3.69      0.51 o 
  -7   9   5      148.65      145.83      5.33 o 
  -6   9   5        2.92        3.74      0.41 o 
  -5   9   5        0.13        0.53      0.30 o 
  -4   9   5       31.36       33.14      0.88 o 
  -3   9   5        0.46        0.85      0.25 o 
  -2   9   5      137.97      132.28      2.71 o 
  -1   9   5      155.36      162.41      3.77 o 
   0   9   5       23.65       28.76      1.14 o 
   1   9   5        5.23        5.57      0.75 o 
   2   9   5       18.72       18.56      1.38 o 
   3   9   5        2.57        2.73      0.53 o 
   4   9   5        0.09        0.51      0.48 o 
   5   9   5       93.93       88.05      2.50 o 
   6   9   5        5.12        5.38      0.54 o 
   7   9   5        6.69        4.65      0.48 o 
  -7  10   5       62.11       59.43      2.40 o 
  -6  10   5        0.99        0.52      0.55 o 
  -5  10   5        1.43        1.53      0.43 o 
  -4  10   5        5.66        8.05      0.68 o 
  -3  10   5       31.80       29.21      0.94 o 
  -2  10   5       34.24       34.81      1.00 o 
  -1  10   5      315.66      309.55      6.16 o 
   0  10   5        0.24        0.41      0.42 o 
   1  10   5       18.77       21.08      0.96 o 
   2  10   5        3.29        3.32      0.45 o 
   3  10   5       30.77       33.51      1.37 o 
   4  10   5        8.02        9.50      1.95 o 
   5  10   5        0.25        1.38      0.91 o 
   6  10   5        0.01        1.42      0.82 o 
  -6  11   5       12.39       11.17      1.04 o 
  -5  11   5       31.74       31.89      1.24 o 
  -4  11   5       19.64       22.01      1.05 o 
  -3  11   5        0.72        0.09      0.34 o 
  -2  11   5      105.12      117.39      2.46 o 
  -1  11   5        0.47        0.36      0.31 o 
   0  11   5        6.71        9.72      0.70 o 
   1  11   5        0.16        0.17      0.54 o 
   2  11   5        1.02        1.00      0.44 o 
   3  11   5       23.04       26.85      1.22 o 
   4  11   5        0.39        0.68      0.46 o 
   5  11   5       20.29       24.82      1.63 o 
  -5  12   5        0.00       -0.06      0.54 o 
  -4  12   5        9.80       13.80      0.86 o 
  -3  12   5        1.49        1.44      0.51 o 
  -2  12   5        0.28        0.26      0.31 o 
  -1  12   5        0.82        1.07      0.33 o 
   0  12   5        0.14        0.24      0.53 o 
   1  12   5       12.28       17.12      0.85 o 
   2  12   5        5.84        5.72      0.51 o 
   3  12   5       12.64       15.07      0.97 o 
   4  12   5        0.29        1.64      0.54 o 
  -4  13   5        0.10        0.50      0.36 o 
  -3  13   5       27.30       33.97      1.17 o 
  -2  13   5        9.91        9.69      0.61 o 
  -1  13   5        0.01       -0.35      0.35 o 
   0  13   5        6.34        7.29      0.67 o 
   1  13   5        0.44        0.54      0.38 o 
   2  13   5        0.32        0.19      0.45 o 
   3  13   5       12.01       12.74      0.99 o 
  -2  14   5        8.57       10.00      0.98 o 
  -1  14   5        1.16        1.83      0.36 o 
   0  14   5       13.15       16.74      0.95 o 
   1  14   5       26.70       29.97      1.68 o 
 -10   0   6        0.06        0.55      0.41 o 
  -8   0   6        1.74        2.22      0.54 o 
  -6   0   6      298.08      344.45      7.07 o 
  -4   0   6       95.21       87.54      1.97 o 
  -2   0   6       81.63       62.51      2.95 o 
   0   0   6      661.78      615.80     27.08 o 
   2   0   6       82.71       80.00      3.06 o 
   4   0   6      119.58      109.64      2.60 o 
   6   0   6      450.11      484.41      9.93 o 
   8   0   6        2.49        1.60      0.70 o 
 -10   1   6       40.56       42.47      1.36 o 
  -9   1   6       63.27       66.04      1.39 o 
  -8   1   6        8.19       10.97      0.90 o 
  -7   1   6      321.45      340.72      5.45 o 
  -6   1   6      529.29      524.33      9.23 o 
  -5   1   6       96.84      103.81      1.64 o 
  -4   1   6      656.16      743.62     10.49 o 
  -3   1   6       74.17       85.56      1.50 o 
  -2   1   6       34.96       38.39      2.02 o 
  -1   1   6       82.08       78.06      3.57 o 
   0   1   6        7.10        5.59      0.79 o 
   1   1   6      679.20      688.64     27.81 o 
   2   1   6        4.01       10.45      0.51 o 
   3   1   6      352.31      358.89      6.66 o 
   4   1   6      236.42      239.63      3.56 o 
   5   1   6      416.77      435.28      6.31 o 
   6   1   6      448.44      469.75      6.81 o 
   7   1   6       52.33       47.80      1.21 o 
   8   1   6        1.06        0.97      0.31 o 
 -10   2   6        3.48        2.42      0.47 o 
  -9   2   6        7.24        7.64      0.41 o 
  -8   2   6        0.71        0.68      0.22 o 
  -7   2   6      399.62      404.57     17.01 o 
  -6   2   6        0.09        0.28      0.16 o 
  -5   2   6       39.25       34.26      0.74 o 
  -4   2   6      135.81      133.17      2.22 o 
  -3   2   6      136.32      138.16      2.55 o 
  -2   2   6      668.51      719.59     14.34 o 
   1   2   6      448.56      451.73     10.72 o 
   2   2   6       54.39       47.83      1.78 o 
   3   2   6      116.83      109.55      3.43 o 
   4   2   6        4.14        4.21      0.32 o 
   5   2   6      853.25      861.07     20.44 o 
   6   2   6       26.91       29.83      0.94 o 
   7   2   6       29.48       28.91      0.98 o 
   8   2   6        5.38        4.86      0.43 o 
  -9   3   6        0.03        0.67      0.24 o 
  -8   3   6        7.70        8.51      0.45 o 
  -7   3   6        0.67        1.52      0.30 o 
  -6   3   6       41.36       45.15      1.04 o 
  -5   3   6        0.17        1.05      0.18 o 
  -4   3   6       49.66       51.84      1.09 o 
  -3   3   6      555.21      619.61     12.30 o 
  -2   3   6       67.49       77.79      1.76 o 
  -1   3   6        4.54        5.18      0.47 o 
   0   3   6      203.20      210.63      4.36 o 
   1   3   6      961.82      964.86     16.96 o 
   2   3   6        3.21        4.67      0.36 o 
   3   3   6        8.55        9.01      0.49 o 
   4   3   6        0.95        2.24      0.66 o 
   5   3   6        8.69        9.14      0.64 o 
   6   3   6       37.16       39.09      1.86 o 
   7   3   6        0.62        1.09      0.34 o 
   8   3   6        1.18        1.16      0.32 o 
  -9   4   6        1.57        2.33      0.29 o 
  -8   4   6       12.13       14.11      0.60 o 
  -7   4   6       73.17       74.56      1.77 o 
  -6   4   6       56.65       54.12      1.35 o 
  -5   4   6       89.88       98.69      2.21 o 
  -4   4   6       13.20       13.77      0.77 o 
  -3   4   6        0.27        1.40      0.27 o 
  -2   4   6      462.22      451.84      9.10 o 
  -1   4   6      352.86      335.27     11.69 o 
   0   4   6       12.13       18.83      0.62 o 
   1   4   6      286.05      274.45      5.62 o 
   2   4   6        3.59        4.57      0.36 o 
   3   4   6      105.13      111.07      2.49 o 
   4   4   6       36.36       41.34      1.17 o 
   5   4   6      113.88       98.21      2.34 o 
   6   4   6      188.37      178.67      3.92 o 
   7   4   6        6.11        8.24      0.57 o 
   8   4   6        0.25        0.50      0.29 o 
  -9   5   6        8.22        7.05      0.51 o 
  -8   5   6      128.41      131.42      2.86 o 
  -7   5   6        1.45        0.40      0.24 o 
  -6   5   6        3.96       10.21      0.49 o 
  -5   5   6        1.95        1.88      0.23 o 
  -4   5   6       41.80       28.76      0.72 o 
  -2   5   6       32.82       27.67      0.72 o 
  -1   5   6      156.99      162.82      3.78 o 
   0   5   6       24.45       25.14      0.75 o 
   1   5   6      125.86      128.91      3.73 o 
   2   5   6      200.64      195.26      4.11 o 
   4   5   6       30.08       33.98      1.04 o 
   5   5   6       47.11       52.32      1.88 o 
   6   5   6      249.02      247.19      9.71 o 
   7   5   6        0.53        0.90      0.33 o 
   8   5   6        0.43        0.29      0.27 o 
  -9   6   6        4.76        6.25      0.45 o 
  -8   6   6       31.32       31.72      0.89 o 
  -7   6   6       28.73       34.94      0.97 o 
  -6   6   6        0.91        1.80      0.36 o 
  -5   6   6       98.51      108.69      2.75 o 
  -4   6   6        6.46        5.82      0.32 o 
  -3   6   6        5.49        5.27      0.33 o 
  -2   6   6        0.56        1.75      0.25 o 
  -1   6   6        6.71        7.32      0.35 o 
   0   6   6       55.83       56.13      2.19 o 
   1   6   6       28.45       27.99      1.24 o 
   2   6   6       10.12        9.91      0.51 o 
   3   6   6        1.59        2.72      0.34 o 
   4   6   6        9.86       10.23      0.61 o 
   5   6   6      238.49      248.86      5.27 o 
   6   6   6       56.74       58.40      1.57 o 
   7   6   6        3.09        3.80      0.40 o 
   8   6   6        0.64        0.39      0.40 o 
  -8   7   6       56.38       51.78      1.53 o 
  -7   7   6        9.05       12.42      0.68 o 
  -6   7   6       31.23       25.49      0.80 o 
  -5   7   6       38.65       42.75      0.89 o 
  -4   7   6       13.61       11.32      0.48 o 
  -3   7   6      598.31      589.50     11.37 o 
  -2   7   6        3.47        6.34      0.43 o 
  -1   7   6        9.33        6.55      0.45 o 
   0   7   6       50.25       57.48      1.49 o 
   1   7   6      289.84      298.81     10.51 o 
   2   7   6       88.88       95.88      3.14 o 
   3   7   6        0.28        1.21      0.31 o 
   4   7   6       28.21       27.96      0.94 o 
   5   7   6        8.61       10.06      0.66 o 
   6   7   6        0.41        1.16      0.37 o 
   7   7   6        4.80        6.24      0.46 o 
  -8   8   6       13.46       10.44      0.49 o 
  -7   8   6      174.70      165.17      6.49 o 
  -6   8   6       14.48       17.42      0.57 o 
  -5   8   6        9.07        7.87      0.54 o 
  -4   8   6       22.09       19.77      0.76 o 
  -3   8   6      173.78      159.08      3.85 o 
  -2   8   6       23.85       26.01      0.88 o 
  -1   8   6      384.35      351.09      6.91 o 
   0   8   6       51.14       64.59      1.56 o 
   1   8   6      475.63      495.75     11.72 o 
   2   8   6        8.43       10.27      0.98 o 
   3   8   6        0.64        0.64      0.42 o 
   4   8   6       28.87       29.51      1.19 o 
   5   8   6       75.88       68.87      2.10 o 
   6   8   6       64.03       63.51      1.93 o 
   7   8   6        1.43        1.70      0.36 o 
  -7   9   6        4.38        3.11      0.59 o 
  -6   9   6        3.48        2.70      0.35 o 
  -5   9   6       12.78       11.11      0.59 o 
  -4   9   6        6.51        4.27      0.41 o 
  -3   9   6       62.48       61.17      1.38 o 
  -2   9   6       26.05       23.86      1.26 o 
  -1   9   6        0.48        0.65      0.32 o 
   0   9   6        0.01        0.70      0.32 o 
   1   9   6       17.56       14.32      0.79 o 
   2   9   6        5.91        6.12      0.84 o 
   3   9   6        3.67        3.94      0.73 o 
   4   9   6       10.78       11.15      0.78 o 
   5   9   6        0.36        0.61      0.75 o 
   6   9   6       34.15       27.21      1.09 o 
  -7  10   6        1.19        1.82      0.48 o 
  -6  10   6       10.63       11.82      1.05 o 
  -5  10   6        9.22       12.62      0.61 o 
  -4  10   6       24.53       22.71      0.84 o 
  -3  10   6       37.10       38.81      1.25 o 
  -2  10   6      220.57      214.47      5.32 o 
  -1  10   6       92.25       86.31      3.53 o 
   0  10   6      564.12      629.68     19.58 o 
   1  10   6        2.40        1.18      0.48 o 
   2  10   6       23.51       26.76      1.21 o 
   3  10   6       22.63       29.02      1.42 o 
   4  10   6       19.76       24.12      1.32 o 
   5  10   6       11.95       14.74      1.90 o 
   6  10   6       26.91       32.38      1.75 o 
  -5  11   6        0.09        0.29      0.36 o 
  -4  11   6       30.15       27.76      1.38 o 
  -3  11   6       50.79       51.72      2.15 o 
  -2  11   6       19.97       18.80      0.84 o 
  -1  11   6        8.16       11.84      0.71 o 
   0  11   6       11.17       13.53      0.77 o 
   1  11   6       37.34       43.09      1.53 o 
   2  11   6        8.83       11.12      0.91 o 
   3  11   6        2.91        3.81      0.64 o 
   4  11   6        2.26        3.77      0.63 o 
   5  11   6        4.27        2.91      0.75 o 
  -4  12   6        4.66        4.98      0.50 o 
  -3  12   6       30.86       38.53      1.29 o 
  -2  12   6        0.13       -0.03      0.58 o 
  -1  12   6       12.61       13.53      0.81 o 
   0  12   6       11.94       16.00      0.93 o 
   1  12   6       18.31       21.43      0.89 o 
   2  12   6        6.88        7.24      0.57 o 
   3  12   6        0.04        0.51      0.56 o 
   4  12   6        0.02        0.72      0.62 o 
  -3  13   6        0.17        0.45      0.38 o 
  -2  13   6       35.86       41.56      1.36 o 
  -1  13   6        1.37        2.39      0.37 o 
   0  13   6       11.94       13.55      0.75 o 
   1  13   6       15.63       17.77      0.77 o 
   2  13   6        0.01        0.08      0.48 o 
  -9   0   7        1.29        0.19      0.29 o 
  -7   0   7      128.85      139.64      3.81 o 
  -5   0   7       92.32      112.81      2.53 o 
  -3   0   7      346.54      393.68      8.01 o 
  -1   0   7      345.27      352.67      7.19 o 
   1   0   7      465.42      491.51      9.92 o 
   3   0   7       16.88       14.93      0.71 o 
   5   0   7        0.06       -0.36      0.36 o 
   7   0   7       48.24       44.65      1.39 o 
  -9   1   7        6.93        7.10      0.45 o 
  -8   1   7       39.37       37.52      1.07 o 
  -7   1   7       71.08       83.32      1.54 o 
  -6   1   7      461.56      515.70      8.12 o 
  -5   1   7      393.93      414.84      6.56 o 
  -4   1   7       67.50       67.13      1.14 o 
  -3   1   7      257.78      277.99      4.06 o 
  -2   1   7        3.22        2.18      0.21 o 
  -1   1   7       64.50       65.86      1.22 o 
   0   1   7       29.38       28.61      0.71 o 
   1   1   7      137.50      142.93      2.59 o 
   2   1   7        1.96        2.28      0.44 o 
   3   1   7       57.63       66.36      1.16 o 
   4   1   7       28.02       25.32      0.65 o 
   5   1   7       63.51       56.07      1.10 o 
   6   1   7       23.63       23.03      0.71 o 
   7   1   7       12.35       12.34      0.61 o 
   8   1   7        6.92        5.61      0.67 o 
  -9   2   7        0.56        1.24      0.26 o 
  -8   2   7      146.27      152.73      2.90 o 
  -7   2   7       21.15       25.44      0.65 o 
  -6   2   7      148.38      170.36      3.21 o 
  -5   2   7       32.08       28.17      0.67 o 
  -4   2   7        0.30        1.67      0.32 o 
  -3   2   7       41.64       37.10      0.84 o 
  -2   2   7      202.63      182.31      3.00 o 
  -1   2   7      474.78      478.75     10.43 o 
   0   2   7       84.38       71.32      1.47 o 
   1   2   7      628.56      585.08      9.51 o 
   2   2   7        0.00        0.44      0.30 o 
   3   2   7        1.00        2.35      0.33 o 
   4   2   7        2.08        3.84      0.47 o 
   5   2   7        3.42        2.46      0.38 o 
   6   2   7       67.57       70.34      1.59 o 
   7   2   7        3.63        3.33      0.40 o 
   8   2   7        0.01        0.70      0.29 o 
  -9   3   7       11.18       14.71      0.81 o 
  -8   3   7        0.76        1.31      0.24 o 
  -7   3   7        7.61        6.06      0.39 o 
  -6   3   7      102.92       96.49      1.94 o 
  -5   3   7      112.34      128.71      2.21 o 
  -4   3   7        0.02        0.45      0.17 o 
  -3   3   7       16.64       19.36      0.57 o 
  -2   3   7       66.40       60.45      1.26 o 
  -1   3   7       90.45       80.53      1.92 o 
   0   3   7      142.70      143.93      3.10 o 
   1   3   7       10.12       10.92      0.50 o 
   2   3   7        0.13        0.27      0.38 o 
   3   3   7        3.95        3.50      0.37 o 
   4   3   7        0.17       -0.16      0.29 o 
   5   3   7       33.62       28.39      1.80 o 
   6   3   7       10.87       14.47      0.99 o 
   7   3   7        2.85        3.03      0.39 o 
   8   3   7        0.14        0.57      0.28 o 
  -9   4   7       22.49       26.84      0.77 o 
  -8   4   7       18.05       19.42      0.68 o 
  -7   4   7        0.59        0.81      0.26 o 
  -6   4   7        0.01        0.31      0.23 o 
  -5   4   7        8.20       12.62      0.55 o 
  -4   4   7        7.07        7.25      0.44 o 
  -3   4   7       69.23       78.20      1.82 o 
  -2   4   7      382.86      383.54      7.80 o 
  -1   4   7       25.15       25.35      0.78 o 
   0   4   7       87.65       85.03      1.95 o 
   1   4   7       29.60       38.25      1.04 o 
   2   4   7       56.21       56.32      1.43 o 
   3   4   7        4.00        7.01      0.49 o 
   4   4   7        2.82        2.88      0.41 o 
   5   4   7        9.12        8.49      0.63 o 
   6   4   7       14.88       15.47      0.73 o 
   7   4   7        7.13        8.74      0.55 o 
   8   4   7        0.69        0.48      0.28 o 
  -9   5   7        2.27        1.79      0.31 o 
  -8   5   7        5.30        4.60      0.36 o 
  -7   5   7       34.05       35.16      0.98 o 
  -6   5   7        0.00        1.06      0.25 o 
  -5   5   7      125.62      126.12      2.77 o 
  -4   5   7       25.80       21.47      0.63 o 
  -3   5   7      267.69      257.25      5.33 o 
  -2   5   7       28.27       25.83      0.71 o 
  -1   5   7        0.20        0.95      0.21 o 
   0   5   7       16.66       18.60      0.69 o 
   1   5   7       54.74       55.15      1.38 o 
   2   5   7       50.82       54.46      1.40 o 
   3   5   7        8.33       11.11      0.61 o 
   4   5   7        5.31        5.67      0.55 o 
   5   5   7      100.63       91.56      2.20 o 
   6   5   7        0.17        0.51      0.32 o 
   7   5   7        0.49        0.85      0.37 o 
  -8   6   7        0.00        0.38      0.23 o 
  -7   6   7       68.79       73.75      1.71 o 
  -6   6   7        5.17        4.90      0.38 o 
  -5   6   7        1.54        1.26      0.24 o 
  -4   6   7        4.47        2.09      0.25 o 
  -3   6   7       35.20       31.60      0.90 o 
  -2   6   7        7.64        6.19      0.37 o 
  -1   6   7        0.05        1.14      0.24 o 
   0   6   7        0.30        0.93      0.39 o 
   1   6   7      166.90      178.84      3.81 o 
   2   6   7       45.09       40.75      1.14 o 
   3   6   7       25.93       22.88      0.82 o 
   4   6   7        9.49        8.21      0.59 o 
   5   6   7        9.07        8.83      0.62 o 
   6   6   7        0.85        0.55      0.34 o 
   7   6   7        0.44       -0.20      0.30 o 
  -8   7   7       20.55       22.10      0.80 o 
  -7   7   7       74.87       74.30      2.08 o 
  -6   7   7       43.38       33.05      1.23 o 
  -5   7   7       50.76       43.05      0.99 o 
  -4   7   7       29.07       26.90      1.03 o 
  -3   7   7       10.47        6.54      0.40 o 
  -2   7   7       57.23       57.02      1.55 o 
  -1   7   7       61.11       50.64      2.01 o 
   0   7   7       26.70       28.86      0.72 o 
   1   7   7        1.50        2.70      0.34 o 
   2   7   7       10.28        8.10      0.54 o 
   3   7   7       63.59       71.71      1.77 o 
   4   7   7       15.04       15.44      0.84 o 
   5   7   7       41.59       38.56      1.16 o 
   6   7   7       14.81       15.45      1.16 o 
   7   7   7        2.28        2.11      0.38 o 
  -8   8   7       15.22       15.37      0.91 o 
  -7   8   7       10.20       11.69      0.60 o 
  -6   8   7        6.00        7.04      0.47 o 
  -5   8   7        0.04        1.22      0.28 o 
  -4   8   7        0.50        0.83      0.31 o 
  -3   8   7        0.36        0.47      0.31 o 
  -2   8   7      114.83      109.47      3.19 o 
  -1   8   7       42.07       42.74      1.24 o 
   0   8   7      132.35      125.49      2.93 o 
   1   8   7        0.20        2.25      0.40 o 
   2   8   7      133.23      130.16      5.88 o 
   3   8   7        3.23        4.22      0.54 o 
   4   8   7        1.10        0.75      0.56 o 
   5   8   7       26.05       23.47      1.06 o 
   6   8   7        9.54        9.02      0.67 o 
  -7   9   7        1.60        1.92      0.49 o 
  -6   9   7       16.98       12.90      0.95 o 
  -5   9   7        2.13        2.97      0.35 o 
  -4   9   7       35.20       36.59      1.11 o 
  -3   9   7        0.80        0.73      0.32 o 
  -2   9   7        5.94        6.02      0.42 o 
  -1   9   7       29.19       28.62      0.99 o 
   0   9   7        0.37        0.59      0.51 o 
   1   9   7        1.86        1.30      0.53 o 
   2   9   7       51.36       50.73      1.49 o 
   3   9   7        1.00        0.48      0.64 o 
   4   9   7        1.89        2.90      0.49 o 
   5   9   7       42.78       35.18      1.25 o 
  -6  10   7        3.90        4.56      0.58 o 
  -5  10   7       15.23       20.01      0.86 o 
  -4  10   7        9.86        7.66      0.52 o 
  -3  10   7      166.00      169.60      3.85 o 
  -2  10   7        8.46       10.93      0.58 o 
  -1  10   7      227.66      224.07      6.06 o 
   0  10   7      120.00      121.05      4.35 o 
   1  10   7      338.09      359.40     20.03 o 
   2  10   7        0.60        0.43      0.41 o 
   3  10   7       17.90       19.82      1.78 o 
   4  10   7        0.97        0.98      0.44 o 
   5  10   7        1.57        1.63      0.57 o 
  -5  11   7       63.03       64.10      5.24 o 
  -4  11   7        6.59        6.11      0.61 o 
  -3  11   7        2.00        2.81      0.49 o 
  -2  11   7       47.31       50.39      1.60 o 
  -1  11   7        7.40        8.37      0.61 o 
   0  11   7        2.57        2.47      0.44 o 
   1  11   7       30.15       36.07      1.61 o 
   2  11   7        6.17        6.15      0.69 o 
   3  11   7        0.30        0.85      0.49 o 
   4  11   7       16.21       20.23      1.08 o 
  -4  12   7       13.42       15.37      1.10 o 
  -3  12   7        0.12        0.65      0.46 o 
  -2  12   7        1.90        1.52      0.37 o 
  -1  12   7        5.12        6.13      0.48 o 
   0  12   7        8.35        8.64      0.94 o 
   1  12   7        4.63        5.89      0.50 o 
   2  12   7        7.25        6.53      0.66 o 
   3  12   7        4.74        4.44      0.73 o 
  -2  13   7        0.75        1.00      0.47 o 
  -1  13   7        1.88        0.67      0.54 o 
   0  13   7       11.51       13.21      1.29 o 
  -8   0   8       48.27       56.10      1.75 o 
  -6   0   8      644.04      702.81     14.15 o 
  -4   0   8      133.03      166.21      3.60 o 
  -2   0   8       17.01       18.20      0.70 o 
   0   0   8        6.91        5.84      0.45 o 
   2   0   8       85.75       87.26      2.91 o 
   4   0   8        1.12        0.00      0.33 o 
   6   0   8        5.55        5.38      0.50 o 
  -9   1   8       12.04       15.19      0.57 o 
  -8   1   8       12.41       11.46      0.48 o 
  -7   1   8        9.41       10.07      0.42 o 
  -6   1   8      295.35      327.61      5.26 o 
  -5   1   8       15.58       23.53      0.82 o 
  -4   1   8      365.04      377.08      6.01 o 
  -3   1   8      193.41      202.05      3.04 o 
  -2   1   8       44.62       43.63      0.84 o 
  -1   1   8       49.30       49.86      0.93 o 
   0   1   8      109.30      106.17      1.71 o 
   1   1   8        0.58        0.77      0.19 o 
   2   1   8        4.49        8.64      0.43 o 
   3   1   8        0.64        0.74      0.23 o 
   4   1   8        6.26        6.99      0.39 o 
   5   1   8       12.44       12.71      0.56 o 
   6   1   8       40.01       37.69      1.02 o 
   7   1   8       23.25       20.20      0.72 o 
  -9   2   8        0.18        0.05      0.29 o 
  -8   2   8       20.03       24.72      0.71 o 
  -7   2   8       53.99       52.11      1.05 o 
  -6   2   8        0.03        1.26      0.24 o 
  -5   2   8      384.70      370.54      5.91 o 
  -4   2   8       10.30       10.70      0.42 o 
  -3   2   8      132.95      159.64      2.70 o 
  -2   2   8      129.56      128.85      2.22 o 
  -1   2   8      390.20      385.92      8.04 o 
   0   2   8      434.27      444.79     10.12 o 
   1   2   8       17.40       16.63      0.53 o 
   2   2   8      372.52      360.42      7.17 o 
   3   2   8       11.04       10.01      0.49 o 
   4   2   8        4.49        4.89      0.39 o 
   5   2   8       32.03       30.19      0.92 o 
   6   2   8        1.37        1.19      0.44 o 
   7   2   8        3.29        4.02      0.41 o 
  -9   3   8       90.65      100.78      2.70 o 
  -8   3   8       13.15       17.58      0.73 o 
  -7   3   8        0.03        0.20      0.24 o 
  -6   3   8        2.40        2.40      0.28 o 
  -5   3   8        2.79        2.22      0.27 o 
  -4   3   8        5.89       11.84      0.45 o 
  -3   3   8       13.52       13.15      0.47 o 
  -2   3   8       37.88       40.57      0.89 o 
  -1   3   8        6.77        7.27      0.42 o 
   0   3   8      182.33      194.39      4.15 o 
   1   3   8       58.95       56.40      1.45 o 
   2   3   8        1.71        1.39      0.30 o 
   3   3   8       23.78       21.57      0.97 o 
   4   3   8       21.99       16.28      1.22 o 
   5   3   8        9.24        7.88      0.60 o 
   6   3   8       21.08       22.60      0.86 o 
   7   3   8       20.02       16.90      0.70 o 
  -9   4   8        0.81        1.09      0.36 o 
  -8   4   8       24.88       28.63      0.84 o 
  -7   4   8        0.60        0.59      0.25 o 
  -6   4   8       22.31       18.10      0.69 o 
  -5   4   8       25.85       29.90      0.92 o 
  -4   4   8        1.92        4.09      0.54 o 
  -3   4   8       74.22       86.46      2.03 o 
  -2   4   8       92.52       90.85      2.11 o 
  -1   4   8      730.20      757.05     15.17 o 
   0   4   8       70.75       69.11      1.70 o 
   1   4   8       66.68       65.78      1.64 o 
   2   4   8       48.51       47.27      1.29 o 
   3   4   8        3.61        4.12      0.45 o 
   4   4   8        1.46        1.69      0.38 o 
   5   4   8       28.69       25.62      0.94 o 
   6   4   8        3.99        4.14      0.43 o 
   7   4   8        0.17        0.45      0.38 o 
  -8   5   8       35.34       34.92      0.93 o 
  -7   5   8        3.18        4.84      0.48 o 
  -6   5   8       12.52       11.29      0.54 o 
  -5   5   8        0.00        2.11      0.30 o 
  -4   5   8        0.26        1.68      0.43 o 
  -3   5   8        7.42        8.60      0.49 o 
  -2   5   8        0.07        0.18      0.25 o 
  -1   5   8       12.17       11.95      0.60 o 
   0   5   8      141.50      153.90      3.36 o 
   1   5   8        4.01        3.10      0.37 o 
   2   5   8        4.66        5.70      0.47 o 
   3   5   8       11.77       13.15      0.93 o 
   4   5   8        1.11        0.93      0.37 o 
   5   5   8        0.07        0.31      0.54 o 
   6   5   8        6.47        5.68      0.70 o 
   7   5   8        0.53        0.90      0.29 o 
  -8   6   8        5.10        3.84      0.37 o 
  -7   6   8        2.43        2.13      0.28 o 
  -6   6   8        5.28        9.41      0.49 o 
  -5   6   8        0.00        0.89      0.28 o 
  -4   6   8       40.23       49.87      1.39 o 
  -3   6   8       20.80       15.75      0.57 o 
  -2   6   8       28.86       27.62      0.87 o 
  -1   6   8      113.82      133.90      4.03 o 
   0   6   8        1.42        2.30      0.30 o 
   1   6   8        5.22        3.76      0.41 o 
   2   6   8       26.13       25.24      0.88 o 
   3   6   8        0.03        0.40      0.32 o 
   4   6   8       30.42       35.30      1.49 o 
   5   6   8        7.25        7.74      0.58 o 
   6   6   8        2.96        3.70      0.51 o 
   7   6   8        1.66        0.29      0.49 o 
  -8   7   8        0.01        0.20      0.39 o 
  -7   7   8       36.01       35.68      1.15 o 
  -6   7   8       29.73       25.70      1.39 o 
  -5   7   8        0.44        0.84      0.34 o 
  -4   7   8       91.25       88.00      1.77 o 
  -3   7   8        5.70        4.82      0.34 o 
  -2   7   8      151.56      126.65      3.28 o 
  -1   7   8        0.57        1.38      0.28 o 
   0   7   8       34.58       31.45      0.86 o 
   1   7   8        3.26        4.01      0.47 o 
   2   7   8       32.03       30.18      0.98 o 
   3   7   8        2.96        4.20      0.54 o 
   4   7   8        3.16        3.58      0.45 o 
   5   7   8        8.48        9.18      0.61 o 
   6   7   8       30.84       27.84      1.06 o 
  -7   8   8        0.42        0.78      0.28 o 
  -6   8   8       71.28       72.52      2.68 o 
  -5   8   8        8.90       11.38      0.54 o 
  -4   8   8       64.75       52.94      1.36 o 
  -3   8   8        0.02        0.72      0.38 o 
  -2   8   8        0.76        0.27      0.32 o 
  -1   8   8      281.69      275.79     12.42 o 
   0   8   8       38.08       36.47      1.77 o 
   1   8   8       77.75       73.71      2.60 o 
   2   8   8       16.33       15.58      0.76 o 
   3   8   8        6.67        6.34      0.63 o 
   4   8   8        0.79        0.54      0.45 o 
   5   8   8       10.59        9.67      1.14 o 
   6   8   8        0.00       -0.27      0.53 o 
  -6   9   8        8.85       11.76      0.87 o 
  -5   9   8       22.16       14.91      0.76 o 
  -4   9   8        1.52        2.02      0.40 o 
  -3   9   8       30.97       34.15      1.38 o 
  -2   9   8       42.40       38.15      1.19 o 
  -1   9   8       22.31       21.27      1.07 o 
   0   9   8      101.54       94.57      2.31 o 
   1   9   8        0.21       -0.00      0.38 o 
   2   9   8       21.01       19.43      1.24 o 
   3   9   8       30.25       29.53      1.61 o 
   4   9   8        8.58        8.25      0.96 o 
   5   9   8        1.81        2.45      0.52 o 
  -5  10   8        1.70        2.56      0.37 o 
  -4  10   8        0.06        0.41      0.34 o 
  -3  10   8       17.10       14.17      0.68 o 
  -2  10   8      144.98      154.93      3.55 o 
  -1  10   8        3.33        6.45      0.53 o 
   0  10   8       87.44       91.11      3.62 o 
   1  10   8        1.75        1.36      0.41 o 
   2  10   8       43.05       46.27      2.15 o 
   3  10   8        2.39        2.08      0.43 o 
   4  10   8        2.18        1.47      0.47 o 
  -4  11   8       48.07       51.51      2.82 o 
  -3  11   8       12.77       10.82      0.80 o 
  -2  11   8        8.11        7.73      0.76 o 
  -1  11   8       30.35       33.27      1.59 o 
   0  11   8        0.93        1.15      0.39 o 
   1  11   8       27.96       24.82      1.19 o 
   2  11   8        0.03        0.57      0.49 o 
   3  11   8        0.08        0.00      0.50 o 
  -3  12   8        6.80        8.47      0.90 o 
  -2  12   8        4.15        4.58      0.64 o 
  -1  12   8       37.96       42.54      1.54 o 
   0  12   8        0.81        0.32      0.47 o 
   1  12   8       29.49       29.91      2.05 o 
  -7   0   9       42.16       52.32      1.68 o 
  -5   0   9     1090.17     1193.49     23.81 o 
  -3   0   9      130.49      145.49      3.24 o 
  -1   0   9       16.04       14.72      0.82 o 
   1   0   9      101.81      102.54      2.41 o 
   3   0   9       11.23        7.01      0.56 o 
   5   0   9        1.68        1.40      0.41 o 
   7   0   9        9.27       12.14      1.20 o 
  -8   1   9        4.95        4.78      0.32 o 
  -7   1   9       11.34        9.78      0.47 o 
  -6   1   9      192.96      187.45      3.13 o 
  -5   1   9      115.83      112.83      2.01 o 
  -4   1   9       70.28       66.18      1.46 o 
  -3   1   9       74.71       74.85      1.46 o 
  -2   1   9        5.29        6.10      0.39 o 
  -1   1   9      855.43      866.65     13.48 o 
   0   1   9       59.37       61.18      1.12 o 
   1   1   9        2.03        2.93      0.36 o 
   2   1   9        9.83       13.05      0.53 o 
   3   1   9       24.02       23.36      0.71 o 
   4   1   9        1.35        0.97      0.29 o 
   5   1   9        6.09        5.83      0.42 o 
   6   1   9        7.89        8.38      0.54 o 
   7   1   9       14.26       14.71      0.92 o 
  -8   2   9        4.78        4.76      0.39 o 
  -7   2   9       47.60       50.54      1.15 o 
  -6   2   9      127.98      127.49      2.49 o 
  -5   2   9       58.58       43.35      1.31 o 
  -4   2   9       91.92       88.07      1.63 o 
  -3   2   9        0.23        0.62      0.26 o 
  -2   2   9      147.37      155.43      2.66 o 
  -1   2   9      269.45      280.79      4.57 o 
   0   2   9      275.68      293.78      4.85 o 
   1   2   9      220.67      225.05      4.31 o 
   2   2   9        5.51        5.60      0.44 o 
   3   2   9      138.23      135.05      2.40 o 
   4   2   9        0.09        0.20      0.31 o 
   5   2   9       10.14       10.38      0.59 o 
   6   2   9        0.98        1.39      0.33 o 
   7   2   9        0.38        0.82      0.75 o 
  -8   3   9        3.99        4.58      0.33 o 
  -7   3   9        4.95        4.97      0.37 o 
  -6   3   9      277.70      274.88      5.00 o 
  -5   3   9        7.85       10.72      0.50 o 
  -4   3   9       17.61       20.37      0.67 o 
  -3   3   9       94.12       91.81      1.90 o 
  -2   3   9      168.90      174.00      3.31 o 
  -1   3   9      846.36      904.67     15.80 o 
   0   3   9        1.18        1.45      0.32 o 
   1   3   9       62.62       60.23      1.84 o 
   2   3   9       38.71       40.90      1.21 o 
   3   3   9        5.84        6.19      0.51 o 
   4   3   9       68.54       64.15      1.69 o 
   5   3   9        0.82        0.54      0.32 o 
   6   3   9        0.77        0.86      0.43 o 
   7   3   9        2.67        3.83      0.69 o 
  -8   4   9       10.09       10.37      0.56 o 
  -7   4   9        8.24        9.65      0.50 o 
  -6   4   9        1.07        1.31      0.29 o 
  -5   4   9      139.83      116.57      4.81 o 
  -4   4   9        6.09        5.41      0.43 o 
  -3   4   9        0.03       -0.03      0.25 o 
  -2   4   9       66.97       56.64      1.48 o 
  -1   4   9       32.33       35.77      1.08 o 
   0   4   9       41.50       44.15      1.25 o 
   1   4   9        1.76        1.54      0.34 o 
   2   4   9       73.24       68.27      2.16 o 
   3   4   9       28.16       23.81      0.89 o 
   4   4   9        0.83        0.52      0.34 o 
   5   4   9        0.48        0.12      0.32 o 
   6   4   9        0.04        0.18      0.31 o 
  -8   5   9        5.08        5.72      0.44 o 
  -7   5   9       57.55       58.12      1.40 o 
  -6   5   9        3.98        5.99      0.44 o 
  -5   5   9       32.73       29.77      0.91 o 
  -4   5   9       30.60       23.04      0.79 o 
  -3   5   9        2.49        1.62      0.31 o 
  -2   5   9        6.11        4.43      0.43 o 
  -1   5   9      529.73      531.69     10.79 o 
   0   5   9       41.09       42.75      1.21 o 
   1   5   9        6.53        7.15      0.55 o 
   2   5   9        0.72        0.68      0.32 o 
   3   5   9       23.97       22.16      0.86 o 
   4   5   9        3.02        3.29      0.43 o 
   5   5   9        0.46        0.16      0.33 o 
   6   5   9        0.63        1.29      0.37 o 
  -7   6   9        4.67        3.63      0.58 o 
  -6   6   9       92.06       92.75      2.07 o 
  -5   6   9        3.82        1.38      0.28 o 
  -4   6   9        2.72        0.26      0.27 o 
  -3   6   9       20.45       24.92      0.83 o 
  -2   6   9       29.64       30.75      0.97 o 
  -1   6   9       12.45       12.60      0.72 o 
   0   6   9        0.00        0.46      0.28 o 
   1   6   9       10.85       11.52      0.63 o 
   2   6   9       10.89       10.55      0.65 o 
   3   6   9       34.26       30.89      2.15 o 
   4   6   9       15.38       18.57      1.27 o 
   5   6   9        2.26        3.08      0.40 o 
   6   6   9        0.31        0.16      0.35 o 
  -7   7   9       20.83       17.61      0.70 o 
  -6   7   9      187.13      183.92      4.66 o 
  -5   7   9       25.71       20.28      0.85 o 
  -4   7   9        0.68        0.95      0.30 o 
  -3   7   9      125.48      130.44      2.52 o 
  -2   7   9      334.02      333.92      6.84 o 
  -1   7   9       80.76       71.20      1.72 o 
   0   7   9       44.24       45.21      1.11 o 
   1   7   9        0.59        1.88      0.34 o 
   2   7   9       25.88       28.91      1.04 o 
   3   7   9       32.27       30.09      1.00 o 
   4   7   9       21.90       22.13      0.84 o 
   5   7   9        0.00       -0.37      0.37 o 
  -6   8   9       10.87        9.57      0.55 o 
  -5   8   9       97.25       93.89      3.20 o 
  -4   8   9       27.07       25.79      0.84 o 
  -3   8   9       34.80       29.40      1.23 o 
  -2   8   9        1.60        1.89      0.42 o 
  -1   8   9        0.02       -0.00      0.34 o 
   0   8   9      110.27      106.77      2.73 o 
   1   8   9       22.36       19.02      0.82 o 
   2   8   9       72.74       72.63      1.93 o 
   3   8   9        6.61        6.45      0.47 o 
   4   8   9        0.00        0.29      0.35 o 
   5   8   9        2.45        2.51      0.60 o 
  -6   9   9        0.27        0.14      0.38 o 
  -5   9   9        0.46        1.11      0.44 o 
  -4   9   9        0.05       -0.34      0.34 o 
  -3   9   9        9.37        8.59      0.68 o 
  -2   9   9        6.82        7.11      0.74 o 
  -1   9   9       85.30       96.76      3.82 o 
   0   9   9       18.43       18.55      1.02 o 
   1   9   9       25.94       24.55      1.16 o 
   2   9   9        0.73        1.00      0.35 o 
   3   9   9       10.63        9.23      0.68 o 
   4   9   9        8.01        8.40      0.92 o 
  -4  10   9       22.22       24.70      0.94 o 
  -3  10   9        8.14        6.01      0.53 o 
  -2  10   9       10.21       10.09      0.60 o 
  -1  10   9       33.70       34.62      1.08 o 
   0  10   9        1.93        1.75      0.46 o 
   1  10   9       54.20       52.59      2.27 o 
   2  10   9        9.32       10.01      0.82 o 
   3  10   9       49.86       41.22      2.01 o 
  -3  11   9        0.31       -0.50      0.50 o 
  -2  11   9       73.45       81.34      3.43 o 
  -1  11   9       21.11       22.23      2.41 o 
   0  11   9       11.03       15.15      1.93 o 
   1  11   9        0.06       -0.25      0.65 o 
  -8   0  10        0.02        0.20      0.27 o 
  -6   0  10       79.63       68.20      2.09 o 
  -4   0  10      458.66      489.67     12.34 o 
  -2   0  10     2100.51     2186.02     43.29 o 
   0   0  10       54.99       50.63      1.42 o 
   2   0  10        5.17        5.32      0.52 o 
   4   0  10       56.76       55.40      1.91 o 
   6   0  10        0.04        0.60      0.63 o 
  -8   1  10        7.83        8.32      0.46 o 
  -7   1  10       15.80       13.64      0.54 o 
  -6   1  10       57.69       60.51      1.38 o 
  -5   1  10      157.74      151.02      2.59 o 
  -4   1  10        9.80       11.14      0.49 o 
  -3   1  10      190.33      192.84      3.25 o 
  -2   1  10      427.60      440.60      7.03 o 
  -1   1  10        0.91        1.64      0.28 o 
   0   1  10        2.71        3.99      0.35 o 
   1   1  10       22.05       20.89      0.67 o 
   2   1  10        0.34        0.25      0.28 o 
   3   1  10      165.62      155.37      2.72 o 
   4   1  10        0.26        0.40      0.30 o 
   5   1  10        9.01        8.74      0.58 o 
   6   1  10        8.11        9.81      0.84 o 
  -8   2  10        7.42        6.58      0.46 o 
  -7   2  10       73.67       73.01      1.75 o 
  -6   2  10        0.82        1.59      0.27 o 
  -5   2  10      123.67      133.30      2.31 o 
  -4   2  10       32.32       31.99      0.78 o 
  -3   2  10      202.75      196.43      9.83 o 
  -2   2  10       18.87       16.82      1.44 o 
  -1   2  10      878.42      902.30     14.07 o 
   0   2  10       63.67       65.89      1.34 o 
   1   2  10       53.99       46.46      2.36 o 
   2   2  10       51.17       49.81      1.12 o 
   3   2  10       47.41       33.97      1.00 o 
   4   2  10       13.27       12.29      0.63 o 
   5   2  10        0.00        0.29      0.32 o 
   6   2  10        2.07        2.66      0.61 o 
  -8   3  10       20.96       20.32      0.77 o 
  -7   3  10       34.52       34.74      1.31 o 
  -6   3  10       50.32       53.23      1.20 o 
  -5   3  10       75.73       73.84      1.58 o 
  -4   3  10       17.62       17.94      0.64 o 
  -3   3  10       34.30       35.00      1.13 o 
  -2   3  10        1.52        2.00      0.40 o 
  -1   3  10        8.42       10.58      0.88 o 
   0   3  10       25.38       25.73      0.85 o 
   1   3  10       60.22       62.21      1.65 o 
   2   3  10        5.88        4.03      0.47 o 
   3   3  10        4.18        2.58      0.43 o 
   4   3  10        9.15       11.21      0.73 o 
   5   3  10        1.41        1.54      0.36 o 
   6   3  10        7.19        7.80      0.53 o 
  -7   4  10       13.20       17.76      0.62 o 
  -6   4  10      140.43      137.92      2.99 o 
  -5   4  10        4.48        4.79      0.40 o 
  -4   4  10       18.73       15.52      0.67 o 
  -3   4  10       51.55       55.64      1.48 o 
  -2   4  10      602.20      633.83     12.83 o 
  -1   4  10      480.80      474.37      9.70 o 
   0   4  10       11.52       11.17      0.64 o 
   1   4  10       14.52       15.25      0.73 o 
   2   4  10        2.09        1.10      0.37 o 
   3   4  10       55.76       54.58      1.62 o 
   4   4  10       34.53       33.26      1.07 o 
   5   4  10        3.09        2.25      0.44 o 
   6   4  10        0.47        0.47      0.39 o 
  -7   5  10        0.16        0.07      0.21 o 
  -6   5  10       64.66       60.74      1.45 o 
  -5   5  10       15.13       16.56      0.99 o 
  -4   5  10        3.55        3.87      0.38 o 
  -3   5  10       12.75       10.48      0.59 o 
  -2   5  10      108.40      110.05      3.49 o 
  -1   5  10       22.42       23.84      1.06 o 
   0   5  10       38.93       38.90      2.09 o 
   1   5  10        2.23        1.92      0.41 o 
   2   5  10       12.33        9.76      0.65 o 
   3   5  10       31.10       33.00      1.39 o 
   4   5  10        0.96        1.22      0.37 o 
   5   5  10        2.47        3.22      0.39 o 
  -7   6  10       28.23       24.61      0.84 o 
  -6   6  10      149.86      133.39      2.84 o 
  -5   6  10       56.45       52.66      1.30 o 
  -4   6  10       14.65       17.43      0.67 o 
  -3   6  10      234.11      232.44      4.88 o 
  -2   6  10       64.44       65.99      1.66 o 
  -1   6  10      672.87      732.01     14.72 o 
   0   6  10        3.65        5.09      0.46 o 
   1   6  10        5.70        4.36      0.45 o 
   2   6  10       20.99       21.71      1.00 o 
   3   6  10        2.08        1.41      0.39 o 
   4   6  10       10.29        7.68      0.57 o 
   5   6  10        0.44       -0.25      0.36 o 
  -6   7  10        3.30        3.85      0.37 o 
  -5   7  10       67.63       66.31      1.88 o 
  -4   7  10        0.02        0.69      0.35 o 
  -3   7  10       17.63       15.86      0.85 o 
  -2   7  10        9.03       10.50      0.72 o 
  -1   7  10       10.60       10.20      0.58 o 
   0   7  10        9.99        9.04      0.57 o 
   1   7  10       16.03       18.23      0.85 o 
   2   7  10        0.01        0.25      0.31 o 
   3   7  10        3.96        4.41      0.47 o 
   4   7  10       12.87       11.84      0.87 o 
  -5   8  10       22.65       20.09      0.78 o 
  -4   8  10       11.39       10.76      0.84 o 
  -3   8  10        1.83        1.20      0.31 o 
  -2   8  10      116.64      111.94      2.54 o 
  -1   8  10       86.21       84.17      5.65 o 
   0   8  10        7.67        6.61      0.59 o 
   1   8  10       16.10       17.19      0.77 o 
   2   8  10        0.16       -0.03      0.44 o 
   3   8  10       61.78       58.82      2.11 o 
   4   8  10       10.87        9.13      0.91 o 
  -5   9  10       17.25       12.70      0.90 o 
  -4   9  10       10.53        8.82      0.77 o 
  -3   9  10        5.86        7.80      0.63 o 
  -2   9  10       29.13       33.34      1.22 o 
  -1   9  10       16.93       14.64      0.84 o 
   0   9  10        0.29        0.21      0.56 o 
   1   9  10        7.69        6.51      0.63 o 
   2   9  10        4.90        3.54      0.43 o 
   3   9  10        2.23        2.99      0.68 o 
  -3  10  10        0.08       -0.44      0.44 o 
  -2  10  10       78.66       69.79      2.03 o 
  -1  10  10       14.29       14.51      0.78 o 
   0  10  10        0.87       -0.15      0.39 o 
   1  10  10        1.16        2.15      0.58 o 
  -7   0  11       36.76       35.29      1.77 o 
  -5   0  11      104.50      113.02      3.18 o 
  -3   0  11      247.02      254.34      6.65 o 
  -1   0  11      427.15      458.80     11.63 o 
   1   0  11        5.25        8.73      0.87 o 
   3   0  11        9.24        7.96      0.88 o 
   5   0  11        1.57        2.63      0.79 o 
  -7   1  11       35.36       27.11      0.81 o 
  -6   1  11        0.89        0.92      0.29 o 
  -5   1  11       15.17       19.00      0.65 o 
  -4   1  11       30.95       31.77      0.78 o 
  -3   1  11       71.84       78.67      1.51 o 
  -2   1  11      424.76      453.93      7.24 o 
  -1   1  11      420.97      457.30      7.30 o 
   0   1  11       10.49       10.01      0.52 o 
   1   1  11       28.53       31.99      0.85 o 
   2   1  11       26.35       20.74      0.69 o 
   3   1  11        8.01        4.19      0.39 o 
   4   1  11       16.28       11.70      0.74 o 
   5   1  11        0.46        0.05      0.38 o 
  -7   2  11       12.30       13.37      0.54 o 
  -6   2  11       38.58       37.85      1.08 o 
  -5   2  11        0.19        0.14      0.24 o 
  -4   2  11      154.17      162.34      2.75 o 
  -3   2  11        5.98        6.20      0.39 o 
  -2   2  11       14.21       16.27      0.59 o 
  -1   2  11        0.02        0.39      0.26 o 
   0   2  11       10.87       11.90      0.53 o 
   1   2  11        1.19        1.17      0.33 o 
   2   2  11       19.65       15.99      0.70 o 
   3   2  11        0.18        1.07      0.33 o 
   4   2  11        1.02        1.41      0.34 o 
   5   2  11        0.13       -0.05      0.39 o 
  -7   3  11       18.77       24.39      0.87 o 
  -6   3  11      202.49      188.43      4.32 o 
  -5   3  11        7.66        8.78      0.47 o 
  -4   3  11        4.84        6.70      0.43 o 
  -3   3  11       31.57       33.98      0.93 o 
  -2   3  11      343.65      340.32      6.17 o 
  -1   3  11      116.01      121.40      2.44 o 
   0   3  11        0.43        0.98      0.40 o 
   1   3  11        0.61        0.64      0.34 o 
   2   3  11        0.13        0.20      0.35 o 
   3   3  11       17.26       17.35      1.34 o 
   4   3  11        0.77        1.04      0.35 o 
   5   3  11        0.04        0.25      0.38 o 
  -7   4  11        9.64        8.07      0.66 o 
  -6   4  11        7.34        6.42      0.43 o 
  -5   4  11        3.19        4.14      0.36 o 
  -4   4  11        3.58        2.95      0.35 o 
  -3   4  11        9.58       11.64      0.61 o 
  -2   4  11        6.97        7.01      0.53 o 
  -1   4  11       12.46       11.22      0.65 o 
   0   4  11        4.30        3.42      0.41 o 
   1   4  11        5.37        7.16      0.55 o 
   2   4  11        0.00        0.04      0.34 o 
   3   4  11       36.23       36.07      1.18 o 
   4   4  11        4.04        2.86      0.39 o 
  -6   5  11        1.34        1.92      0.26 o 
  -5   5  11       10.86        9.97      0.50 o 
  -4   5  11       47.62       48.25      1.25 o 
  -3   5  11       14.42       14.95      0.92 o 
  -2   5  11        3.58        3.61      0.40 o 
  -1   5  11       42.32       47.37      1.32 o 
   0   5  11        5.70        6.34      0.61 o 
   1   5  11       39.85       41.97      1.23 o 
   2   5  11       10.38        8.41      0.59 o 
   3   5  11       22.38       15.88      1.25 o 
   4   5  11       10.35       10.16      0.56 o 
  -6   6  11       24.17       20.67      0.75 o 
  -5   6  11       36.96       34.24      1.13 o 
  -4   6  11       15.23       10.26      0.51 o 
  -3   6  11       54.73       55.73      1.39 o 
  -2   6  11        5.76        4.62      0.40 o 
  -1   6  11        0.17       -0.01      0.31 o 
   0   6  11        4.28        4.81      0.44 o 
   1   6  11        1.09        1.53      0.35 o 
   2   6  11       12.80        9.91      0.98 o 
   3   6  11        3.54        3.42      0.40 o 
   4   6  11        0.62        1.14      0.37 o 
  -5   7  11       13.41       11.17      0.58 o 
  -4   7  11       13.38       13.23      0.84 o 
  -3   7  11        0.45        0.21      0.33 o 
  -2   7  11      235.62      217.22      5.05 o 
  -1   7  11        3.36        2.98      0.63 o 
   0   7  11       13.75       16.75      0.86 o 
   1   7  11        8.93        9.57      0.70 o 
   2   7  11        6.05        7.26      0.63 o 
   3   7  11        9.16        8.28      0.65 o 
  -4   8  11        6.31        4.85      0.59 o 
  -3   8  11        0.05        0.31      0.31 o 
  -2   8  11       80.24       70.67      2.81 o 
  -1   8  11        0.03       -0.20      0.32 o 
   0   8  11        3.36        2.46      0.42 o 
   1   8  11        1.94        2.06      0.42 o 
   2   8  11        3.74        5.86      0.52 o 
  -3   9  11       57.15       47.04      1.93 o 
  -2   9  11        1.69        1.56      0.48 o 
  -1   9  11       83.80       82.52      2.36 o 
   0   9  11        1.53        1.03      0.39 o 
   1   9  11        1.88        1.18      0.58 o 
  -6   0  12       55.29       40.44      3.73 o 
  -4   0  12      264.40      289.71      7.42 o 
  -2   0  12      103.49      120.93      3.42 o 
   0   0  12      165.32      183.45      4.97 o 
   2   0  12        1.06        1.07      0.45 o 
   4   0  12       10.52        6.79      0.95 o 
  -6   1  12       38.51       39.73      1.33 o 
  -5   1  12       24.46       21.18      0.64 o 
  -4   1  12        5.62        6.66      0.42 o 
  -3   1  12        2.52        2.37      0.33 o 
  -2   1  12        9.37       10.08      0.65 o 
  -1   1  12        0.11        0.30      0.25 o 
   0   1  12        0.25        0.34      0.30 o 
   1   1  12        0.86        2.18      0.32 o 
   2   1  12       38.25       33.73      1.62 o 
   3   1  12        3.71        4.20      0.55 o 
   4   1  12        2.83        1.92      0.55 o 
  -6   2  12        7.65        9.48      0.64 o 
  -5   2  12        3.95        5.92      0.46 o 
  -4   2  12        0.81       -0.03      0.25 o 
  -3   2  12       71.73       80.02      2.20 o 
  -2   2  12       35.25       37.98      1.00 o 
  -1   2  12       76.11       71.83      1.78 o 
   0   2  12        2.03        2.56      0.37 o 
   1   2  12       21.82       20.82      1.18 o 
   2   2  12        0.00        0.09      0.30 o 
   3   2  12        6.28        3.71      0.37 o 
   4   2  12        1.13        2.18      0.55 o 
  -6   3  12       32.18       37.33      1.69 o 
  -5   3  12        0.02        0.18      0.23 o 
  -4   3  12        0.15        0.87      0.25 o 
  -3   3  12       12.19       12.37      0.54 o 
  -2   3  12        0.18        0.64      0.28 o 
  -1   3  12        1.24        1.22      0.31 o 
   0   3  12        0.29        0.73      0.61 o 
   1   3  12        3.61        4.30      0.45 o 
   2   3  12        3.62        1.94      0.39 o 
   3   3  12       10.80        8.51      0.65 o 
   4   3  12        8.76       11.08      1.02 o 
  -5   4  12       23.52       27.05      0.89 o 
  -4   4  12        0.99        1.88      0.29 o 
  -3   4  12        1.57        2.18      0.32 o 
  -2   4  12       36.19       35.78      1.06 o 
  -1   4  12       16.33       18.81      0.76 o 
   0   4  12        1.75        1.39      0.36 o 
   1   4  12       12.55       16.51      1.00 o 
   2   4  12        1.58        3.95      0.42 o 
   3   4  12        6.66        6.69      1.10 o 
  -5   5  12        5.55        4.41      0.42 o 
  -4   5  12       42.83       45.49      1.24 o 
  -3   5  12       12.92       11.12      0.54 o 
  -2   5  12       40.82       41.79      1.40 o 
  -1   5  12       19.30       23.07      1.15 o 
   0   5  12       48.58       46.66      1.70 o 
   1   5  12        1.59        1.30      0.34 o 
   2   5  12        2.61        2.06      0.35 o 
   3   5  12        0.27        0.30      0.39 o 
  -4   6  12        0.03       -0.24      0.56 o 
  -3   6  12        0.28        0.48      0.36 o 
  -2   6  12       32.90       31.78      0.91 o 
  -1   6  12        0.78        0.65      0.29 o 
   0   6  12        2.95        3.29      0.38 o 
   1   6  12        0.05        0.03      0.30 o 
   2   6  12        6.95        6.45      0.55 o 
  -3   7  12        6.03        7.41      0.52 o 
  -2   7  12        0.93        1.60      0.34 o 
  -1   7  12        3.26        3.79      0.44 o 
   0   7  12        1.56        0.79      0.36 o 
   1   7  12        4.02        4.81      0.48 o 
  -1   8  12       18.19       12.90      0.93 o 
  -5   0  13       14.79       15.88      1.09 o 
  -3   0  13       69.23       63.47      3.61 o 
  -1   0  13      193.38      192.85      8.79 o 
   1   0  13        2.58        0.26      0.50 o 
  -5   1  13       19.84       21.63      1.25 o 
  -4   1  13        3.70        5.79      0.46 o 
  -3   1  13        1.00        1.44      0.32 o 
  -2   1  13        7.63        6.97      0.52 o 
  -1   1  13        1.73        2.21      0.39 o 
   0   1  13        6.02        7.12      0.55 o 
   1   1  13        0.40       -0.06      0.34 o 
   2   1  13        0.25        0.33      0.38 o 
  -5   2  13        0.95        1.02      0.46 o 
  -4   2  13       17.08       17.78      0.68 o 
  -3   2  13        0.52        0.95      0.33 o 
  -2   2  13       86.52       84.97      2.41 o 
  -1   2  13        1.05        1.46      0.41 o 
   0   2  13       66.48       58.67      2.06 o 
   1   2  13        3.63        4.54      0.45 o 
   2   2  13        0.68        1.49      0.79 o 
  -4   3  13        2.16        3.10      0.39 o 
  -3   3  13        2.38        2.71      0.33 o 
  -2   3  13        0.43        1.02      0.30 o 
  -1   3  13        2.29        3.43      0.41 o 
   0   3  13        0.17       -0.26      0.30 o 
   1   3  13        3.18        4.62      0.41 o 
   2   3  13        0.88        0.46      0.38 o 
  -4   4  13       10.43       11.16      0.81 o 
  -3   4  13       13.45       17.76      0.87 o 
  -2   4  13        3.51        3.58      0.34 o 
  -1   4  13        4.48        3.26      0.36 o 
   0   4  13        4.48        4.51      0.57 o 
   1   4  13       15.10       19.01      1.34 o 
  -3   5  13       72.40       79.33      3.04 o 
  -2   5  13        0.42        1.42      0.28 o 
  -1   5  13        5.84        5.04      0.37 o 
   0   5  13        0.00        0.14      0.32 o 
  -1   1  14        8.10        7.32      1.00 o 
                                                 
